# Supplementary material for: Differential Gene Expression Patterns in Chicken Cardiomyocytes during Hydrogen Peroxide-Induced Apoptosis
Source: PLoS One. 2016 Jan 25;11(1):e0147950. doi: 10.1371/journal.pone.0147950 (PMC4726744; doi:10.1371/journal.pone.0147950)
Supplement: S1 File — (XLS) [file pone.0147950.s002.xls]

## Sheet: S1 Supplement file. KEGG enrich
##The most enriched pathway or disease terms:
##Statistic method: hypergeometric test
##FDR correction method: Benjamini and Hochberg (1995)
#Term	Database	Id	Sample number	Background number	P-Value	Corrected P-Value	Genes	KEGG_ID/KO	Entrez_ID	Hyperlink
Fatty acid metabolism	KEGG PATHWAY	gga01212	25	43	0.00113837	0.0870589	ENSGALG00000005439|ENSGALG00000007178|ENSGALG00000008659|ENSGALG00000005776|ENSGALG00000005739|ENSGALG00000007077|ENSGALG00000005206|ENSGALG00000010681|ENSGALG00000016124|ENSGALG00000002159|ENSGALG00000002747|ENSGALG00000016314|ENSGALG00000012131|ENSGALG00000014165|ENSGALG00000011659|Novel00934|ENSGALG00000010628|ENSGALG00000008840|ENSGALG00000007127|ENSGALG00000024271|ENSGALG00000005043|ENSGALG0…	gga:396504|gga:423122|gga:420518|gga:424491|gga:395706|gga:423118|gga:424810|gga:424649|gga:420290|gga:417366|gga:396061|gga:428646|gga:428772|gga:427934|gga:421587|gga:422598|gga:422547|gga:423896|gga:423120|gga:770828|gga:430557|gga:419601|gga:769787|gga:424005|gga:426847|	396504|423122|420518|424491|395706|423118|424810|424649|420290|417366|396061|428646|428772|427934|421587|422598|422547|423896|423120|770828|430557|419601|769787|424005|426847|	http://www.genome.jp/kegg-bin/show_pathway?gga01212
Focal adhesion	KEGG PATHWAY	gga04510	83	183	0.00114551	0.0870589	ENSGALG00000014852|ENSGALG00000014854|ENSGALG00000028567|ENSGALG00000009927|ENSGALG00000005438|ENSGALG00000007113|ENSGALG00000010290|ENSGALG00000013929|ENSGALG00000008747|ENSGALG00000008058|ENSGALG00000003589|ENSGALG00000004796|ENSGALG00000000681|ENSGALG00000011905|ENSGALG00000011200|ENSGALG00000028291|ENSGALG00000017186|ENSGALG00000016171|ENSGALG00000008016|ENSGALG00000003485|ENSGALG00000008461|…	gga:396215|gga:396215|gga:396215|gga:417840|gga:423030|gga:396440|gga:395909|gga:395509|gga:396225|gga:422342|gga:395935|gga:395917|gga:419083|gga:395964|gga:414837|gga:415691|gga:374012|gga:396416|gga:386572|gga:419928|gga:395941|gga:396341|gga:395142|gga:419444|gga:396494|gga:378913|gga:395442|gga:415578|gga:396478|gga:424673|gga:428148|gga:422350|gga:420120|gga:431265|gga:396024|gga:395568|gga…	396215|396215|396215|417840|423030|396440|395909|395509|396225|422342|395935|395917|419083|395964|414837|415691|374012|396416|386572|419928|395941|396341|395142|419444|396494|378913|395442|415578|396478|424673|428148|422350|420120|431265|396024|395568|419867|395069|422573|100857227|423986|415296|396134|374016|373996|373987|770488|396133|776816|415560|421709|373918|418236|396020|418752|396245|7703…	http://www.genome.jp/kegg-bin/show_pathway?gga04510
Salmonella infection	KEGG PATHWAY	gga05132	34	65	0.00206732	0.104744	ENSGALG00000004796|ENSGALG00000005902|ENSGALG00000001501|ENSGALG00000004693|Novel01735|ENSGALG00000009621|ENSGALG00000005693|ENSGALG00000000769|ENSGALG00000005678|ENSGALG00000010870|ENSGALG00000003820|ENSGALG00000015066|ENSGALG00000015972|ENSGALG00000010915|ENSGALG00000000951|ENSGALG00000001381|ENSGALG00000026098|ENSGALG00000003439|ENSGALG00000012304|ENSGALG00000005947|ENSGALG00000028749|ENSGALG0…	gga:395917|gga:416016|gga:373953|gga:770269|gga:395261|gga:396526|gga:395807|gga:771782|gga:378913|gga:424673|gga:416837|gga:421761|gga:418502|gga:395337|gga:395551|gga:415296|gga:396495|gga:419457|gga:396033|gga:420420|gga:776816|gga:424519|gga:415793|gga:424151|gga:395764|gga:395196|gga:395312|gga:417209|gga:771904|gga:429041|gga:100859599|gga:423461|gga:420668|gga:395872|	395917|416016|373953|770269|395261|396526|395807|771782|378913|424673|416837|421761|418502|395337|395551|415296|396495|419457|396033|420420|776816|424519|415793|424151|395764|395196|395312|417209|771904|429041|100859599|423461|420668|395872|	http://www.genome.jp/kegg-bin/show_pathway?gga05132
Phagosome	KEGG PATHWAY	gga04145	56	123	0.00615362	0.233838	ENSGALG00000008836|ENSGALG00000011149|ENSGALG00000026852|Novel01660|ENSGALG00000005902|ENSGALG00000016066|ENSGALG00000008177|ENSGALG00000002930|ENSGALG00000009237|ENSGALG00000000162|ENSGALG00000009626|ENSGALG00000015012|ENSGALG00000000769|ENSGALG00000007190|ENSGALG00000016261|ENSGALG00000000181|ENSGALG00000005241|ENSGALG00000000059|ENSGALG00000003283|ENSGALG00000000461|ENSGALG00000014800|ENSGALG0…	gga:427854|gga:404304|gga:420146|gga:420146|gga:416016|gga:420259|gga:427721|gga:426930|gga:100858824|gga:693256|gga:373987|gga:422848|gga:771782|gga:417249|gga:418581|gga:427728|gga:415793|gga:431043|gga:420120|gga:419950|gga:395821|gga:426199|gga:769300|gga:100857227|gga:415296|gga:427466|gga:418052|gga:776816|gga:420516|gga:417730|gga:395142|gga:427727|gga:768854|gga:428675|gga:414837|gga:3954…	427854|404304|420146|420146|416016|420259|427721|426930|100858824|693256|373987|422848|771782|417249|418581|427728|415793|431043|420120|419950|395821|426199|769300|100857227|415296|427466|418052|776816|420516|417730|395142|427727|768854|428675|414837|395473|425389|395488|425657|417485|396191|424151|423280|422257|420668|374209|421037|396526|771888|418295|100857877|396370|428649|423461|395497|42021…	http://www.genome.jp/kegg-bin/show_pathway?gga04145
NOD-like receptor signaling pathway	KEGG PATHWAY	gga04621	22	41	0.00830864	0.252583	Novel01474|ENSGALG00000017186|ENSGALG00000012304|ENSGALG00000013861|ENSGALG00000012356|ENSGALG00000010915|ENSGALG00000011535|ENSGALG00000026098|ENSGALG00000015596|ENSGALG00000007874|ENSGALG00000021325|ENSGALG00000002786|ENSGALG00000001049|ENSGALG00000000534|ENSGALG00000011351|ENSGALG00000007698|ENSGALG00000027864|ENSGALG00000001501|ENSGALG00000011668|ENSGALG00000015899|ENSGALG00000001889|ENSGALG0…	gga:100858419|gga:374012|gga:396033|gga:421684|gga:421622|gga:395337|gga:420677|gga:396495|gga:421808|gga:395312|gga:415708|gga:415349|gga:395764|gga:395196|gga:423463|gga:416998|gga:396093|gga:373953|gga:395872|gga:420215|gga:427756|gga:395284|	100858419|374012|396033|421684|421622|395337|420677|396495|421808|395312|415708|415349|395764|395196|423463|416998|396093|373953|395872|420215|427756|395284|	http://www.genome.jp/kegg-bin/show_pathway?gga04621
Proteasome	KEGG PATHWAY	gga03050	19	35	0.0117932	0.298762	ENSGALG00000011174|ENSGALG00000019598|ENSGALG00000003046|ENSGALG00000008108|ENSGALG00000006022|ENSGALG00000010675|ENSGALG00000001103|ENSGALG00000004219|ENSGALG00000003700|ENSGALG00000022293|ENSGALG00000008236|ENSGALG00000000363|ENSGALG00000011128|ENSGALG00000012039|ENSGALG00000010060|ENSGALG00000002937|ENSGALG00000026421|ENSGALG00000007664|ENSGALG00000007315	gga:421551|gga:420772|gga:415357|gga:423182|gga:395874|gga:395804|gga:378915|gga:422990|gga:100859465|gga:426133|gga:417716|gga:428274|gga:424189|gga:423542|gga:423326|gga:420017|gga:419630|gga:424926|gga:416079|	421551|420772|415357|423182|395874|395804|378915|422990|100859465|426133|417716|428274|424189|423542|423326|420017|419630|424926|416079|	http://www.genome.jp/kegg-bin/show_pathway?gga03050
Regulation of actin cytoskeleton	KEGG PATHWAY	gga04810	72	173	0.0258229	0.528125	ENSGALG00000025748|ENSGALG00000014852|ENSGALG00000014854|ENSGALG00000028567|ENSGALG00000004796|ENSGALG00000028158|ENSGALG00000027417|ENSGALG00000011452|ENSGALG00000008747|ENSGALG00000008058|ENSGALG00000004693|ENSGALG00000000681|ENSGALG00000001501|ENSGALG00000028291|ENSGALG00000023703|ENSGALG00000016171|ENSGALG00000014305|ENSGALG00000001076|ENSGALG00000006663|ENSGALG00000026032|ENSGALG00000011778|…	gga:378917|gga:396215|gga:396215|gga:396215|gga:395917|gga:415439|gga:425499|gga:429041|gga:396225|gga:422342|gga:770269|gga:419083|gga:373953|gga:415691|gga:417584|gga:396416|gga:396024|gga:373922|gga:419752|gga:415560|gga:395142|gga:396494|gga:395442|gga:373918|gga:423195|gga:396413|gga:416837|gga:421761|gga:428906|gga:100857227|gga:395603|gga:420588|gga:415296|gga:424761|gga:395509|gga:770488|…	378917|396215|396215|396215|395917|415439|425499|429041|396225|422342|770269|419083|373953|415691|417584|396416|396024|373922|419752|415560|395142|396494|395442|373918|423195|396413|416837|421761|428906|100857227|395603|420588|415296|424761|395509|770488|396422|776816|395554|415591|408047|396019|396020|424000|396259|395511|374180|396245|419444|419885|395701|396226|427212|416939|396133|423320|3964…	http://www.genome.jp/kegg-bin/show_pathway?gga04810
PPAR signaling pathway	KEGG PATHWAY	gga03320	27	57	0.0277961	0.528125	ENSGALG00000002159|ENSGALG00000005739|ENSGALG00000007077|ENSGALG00000008439|ENSGALG00000014866|ENSGALG00000005206|ENSGALG00000010681|ENSGALG00000000619|ENSGALG00000007178|ENSGALG00000002588|ENSGALG00000002470|Novel00934|ENSGALG00000010628|ENSGALG00000005359|Novel01096|ENSGALG00000008840|ENSGALG00000005554|ENSGALG00000004974|ENSGALG00000015767|ENSGALG00000015425|ENSGALG00000013303|ENSGALG000000034…	gga:417366|gga:395706|gga:423118|gga:417730|gga:396246|gga:424810|gga:424649|gga:769087|gga:423122|gga:395479|gga:431683|gga:422598|gga:422547|gga:423749|gga:423749|gga:423896|gga:404536|gga:373928|gga:374165|gga:396219|gga:426008|gga:396231|gga:396457|gga:396457|gga:396550|gga:419557|gga:428164|gga:424005|gga:418982|	417366|395706|423118|417730|396246|424810|424649|769087|423122|395479|431683|422598|422547|423749|423749|423896|404536|373928|374165|396219|426008|396231|396457|396457|396550|419557|428164|424005|418982|	http://www.genome.jp/kegg-bin/show_pathway?gga03320
Adherens junction	KEGG PATHWAY	gga04520	31	68	0.0347645	0.587133	ENSGALG00000014561|ENSGALG00000004796|ENSGALG00000006742|ENSGALG00000008018|ENSGALG00000014305|ENSGALG00000012363|ENSGALG00000003806|ENSGALG00000009474|ENSGALG00000015066|ENSGALG00000005788|ENSGALG00000012617|ENSGALG00000011442|ENSGALG00000001381|ENSGALG00000009390|ENSGALG00000015596|ENSGALG00000011329|ENSGALG00000028749|ENSGALG00000005359|Novel01096|ENSGALG00000008600|ENSGALG00000016920|ENSGALG0…	gga:427947|gga:395917|gga:100857875|gga:396047|gga:396024|gga:396494|gga:395442|gga:373918|gga:421761|gga:424842|gga:374094|gga:396399|gga:415296|gga:396134|gga:421808|gga:421564|gga:776816|gga:423749|gga:423749|gga:415591|gga:418815|gga:396422|gga:432368|gga:424261|gga:395964|gga:416184|gga:417853|gga:373953|gga:418044|gga:395330|gga:395247|gga:396526|	427947|395917|100857875|396047|396024|396494|395442|373918|421761|424842|374094|396399|415296|396134|421808|421564|776816|423749|423749|415591|418815|396422|432368|424261|395964|416184|417853|373953|418044|395330|395247|396526|	http://www.genome.jp/kegg-bin/show_pathway?gga04520
Alanine, aspartate and glutamate metabolism	KEGG PATHWAY	gga00250	15	29	0.0398212	0.605283	ENSGALG00000003678|ENSGALG00000000085|ENSGALG00000010702|ENSGALG00000011618|ENSGALG00000000081|ENSGALG00000008518|ENSGALG00000004669|ENSGALG00000016524|ENSGALG00000002576|ENSGALG00000002020|ENSGALG00000009748|ENSGALG00000015275|ENSGALG00000023689|ENSGALG00000007588|ENSGALG00000012663	gga:396489|gga:419514|gga:428579|gga:776127|gga:417039|gga:417253|gga:417609|gga:428659|gga:417545|gga:423612|gga:420574|gga:418386|gga:417185|gga:395743|gga:420818|	396489|419514|428579|776127|417039|417253|417609|428659|417545|423612|420574|418386|417185|395743|420818|	http://www.genome.jp/kegg-bin/show_pathway?gga00250
Endocytosis	KEGG PATHWAY	gga04144	72	178	0.0491857	0.614971	ENSGALG00000005157|ENSGALG00000005638|ENSGALG00000015096|ENSGALG00000004796|ENSGALG00000005902|ENSGALG00000013929|ENSGALG00000011715|ENSGALG00000013433|ENSGALG00000018835|ENSGALG00000023703|ENSGALG00000023279|ENSGALG00000012043|ENSGALG00000007554|ENSGALG00000006512|ENSGALG00000001051|ENSGALG00000011442|ENSGALG00000012363|ENSGALG00000005894|ENSGALG00000003806|ENSGALG00000005781|ENSGALG00000018639|…	gga:374035|gga:395199|gga:395203|gga:395917|gga:416016|gga:395509|gga:423504|gga:426089|gga:426468|gga:417584|gga:100859290|gga:420725|gga:419318|gga:395853|gga:419589|gga:396399|gga:396494|gga:415451|gga:395442|gga:419241|gga:429683|gga:427449|gga:416196|gga:420063|gga:419641|gga:419150|gga:420968|gga:374094|gga:395603|gga:420696|gga:423023|gga:395202|gga:100857269|gga:396134|gga:423187|gga:4221…	374035|395199|395203|395917|416016|395509|423504|426089|426468|417584|100859290|420725|419318|395853|419589|396399|396494|415451|395442|419241|429683|427449|416196|420063|419641|419150|420968|374094|395603|420696|423023|395202|100857269|396134|423187|422143|373996|427623|430750|416487|423082|423102|420201|770246|395272|428675|396191|425389|396259|419352|374100|427212|426519|416765|427315|10085891…	http://www.genome.jp/kegg-bin/show_pathway?gga04144
Vitamin B6 metabolism	KEGG PATHWAY	gga00750	5	7	0.0510286	0.614971	ENSGALG00000015180|ENSGALG00000020876|ENSGALG00000016205|ENSGALG00000027346|ENSGALG00000008185	gga:427263|gga:424072|gga:418549|gga:100857383|gga:424071|	427263|424072|418549|100857383|424071|	http://www.genome.jp/kegg-bin/show_pathway?gga00750
Herpes simplex infection	KEGG PATHWAY	gga05168	58	141	0.0525962	0.614971	ENSGALG00000004821|ENSGALG00000004594|ENSGALG00000003085|ENSGALG00000009421|ENSGALG00000011389|ENSGALG00000006474|ENSGALG00000000533|Novel01474|ENSGALG00000009237|ENSGALG00000000990|ENSGALG00000007625|ENSGALG00000000890|ENSGALG00000009870|ENSGALG00000009014|ENSGALG00000000181|ENSGALG00000010870|ENSGALG00000011089|ENSGALG00000007651|ENSGALG00000021665|ENSGALG00000014297|ENSGALG00000015972|ENSGALG0…	gga:395815|gga:414741|gga:396252|gga:423258|gga:423471|gga:416319|gga:419815|gga:100858419|gga:100858824|gga:419116|gga:423146|gga:421185|gga:395258|gga:417287|gga:427728|gga:424673|gga:424185|gga:424044|gga:417486|gga:396330|gga:418502|gga:100529062|gga:395337|gga:418083|gga:430480|gga:396195|gga:421808|gga:396033|gga:396093|gga:420420|gga:424565|gga:419429|gga:430113|gga:427727|gga:427458|gga:4…	395815|414741|396252|423258|423471|416319|419815|100858419|100858824|419116|423146|421185|395258|417287|427728|424673|424185|424044|417486|396330|418502|100529062|395337|418083|430480|396195|421808|396033|396093|420420|424565|419429|430113|427727|427458|421086|100857875|427021|395274|425389|422720|423872|395999|395126|395196|769368|415302|423279|419223|421622|395284|395299|693256|396370|396019|42…	http://www.genome.jp/kegg-bin/show_pathway?gga05168
Dorso-ventral axis formation	KEGG PATHWAY	gga04320	10	19	0.0771651	0.786775	ENSGALG00000008016|ENSGALG00000007687|ENSGALG00000001501|ENSGALG00000016059|ENSGALG00000002150|ENSGALG00000002922|ENSGALG00000000521|ENSGALG00000000504|ENSGALG00000002375|ENSGALG00000012363	gga:386572|gga:415549|gga:373953|gga:396250|gga:415326|gga:374031|gga:415855|gga:419813|gga:395655|gga:396494|	386572|415549|373953|396250|415326|374031|415855|419813|395655|396494|	http://www.genome.jp/kegg-bin/show_pathway?gga04320
Adipocytokine signaling pathway	KEGG PATHWAY	gga04920	27	62	0.0816866	0.786775	ENSGALG00000004821|ENSGALG00000003267|ENSGALG00000004011|ENSGALG00000007077|Novel01474|ENSGALG00000008439|ENSGALG00000010983|ENSGALG00000009014|ENSGALG00000012304|ENSGALG00000005206|ENSGALG00000010171|ENSGALG00000028585|ENSGALG00000004419|ENSGALG00000010628|ENSGALG00000002005|ENSGALG00000003339|ENSGALG00000008840|ENSGALG00000008107|Novel00759|ENSGALG00000005554|ENSGALG00000027864|ENSGALG000000073…	gga:395815|gga:420027|gga:396405|gga:423118|gga:100858419|gga:417730|gga:396464|gga:417287|gga:396033|gga:424810|gga:421438|gga:100859356|gga:395083|gga:422547|gga:419429|gga:419455|gga:423896|gga:422347|gga:420105|gga:404536|gga:396093|gga:416986|gga:396231|gga:395299|gga:396457|gga:396457|gga:427185|gga:771003|	395815|420027|396405|423118|100858419|417730|396464|417287|396033|424810|421438|100859356|395083|422547|419429|419455|423896|422347|420105|404536|396093|416986|396231|395299|396457|396457|427185|771003|	http://www.genome.jp/kegg-bin/show_pathway?gga04920
ECM-receptor interaction	KEGG PATHWAY	gga04512	31	73	0.0896665	0.786775	ENSGALG00000009641|Novel00645|ENSGALG00000008747|ENSGALG00000003589|ENSGALG00000009626|ENSGALG00000011778|ENSGALG00000014615|ENSGALG00000026032|ENSGALG00000005321|ENSGALG00000008266|ENSGALG00000003283|ENSGALG00000002546|ENSGALG00000007113|ENSGALG00000013587|ENSGALG00000014903|ENSGALG00000002509|ENSGALG00000011200|ENSGALG00000003578|ENSGALG00000008439|ENSGALG00000014014|ENSGALG00000016843|ENSGALG0…	gga:396243|gga:429806|gga:396225|gga:395935|gga:373987|gga:395142|gga:374016|gga:415560|gga:428148|gga:422350|gga:420120|gga:395568|gga:396440|gga:395069|gga:100857227|gga:423986|gga:414837|gga:396133|gga:417730|gga:421709|gga:418752|gga:396226|gga:421749|gga:374209|gga:427850|gga:421960|gga:419031|gga:424526|gga:396478|gga:417231|gga:395666|	396243|429806|396225|395935|373987|395142|374016|415560|428148|422350|420120|395568|396440|395069|100857227|423986|414837|396133|417730|421709|418752|396226|421749|374209|427850|421960|419031|424526|396478|417231|395666|	http://www.genome.jp/kegg-bin/show_pathway?gga04512
Cytokine-cytokine receptor interaction	KEGG PATHWAY	gga04060	68	173	0.0944581	0.786775	ENSGALG00000005848|ENSGALG00000002112|ENSGALG00000008153|ENSGALG00000005638|ENSGALG00000007015|ENSGALG00000024075|ENSGALG00000006346|ENSGALG00000013929|ENSGALG00000004599|Novel02061|ENSGALG00000010336|ENSGALG00000010915|ENSGALG00000019033|ENSGALG00000008461|ENSGALG00000012327|ENSGALG00000016852|ENSGALG00000016114|ENSGALG00000000543|ENSGALG00000012363|ENSGALG00000026420|ENSGALG00000000951|ENSGALG0…	gga:693251|gga:419620|gga:416686|gga:395199|gga:395385|gga:419771|gga:395451|gga:395509|gga:422166|gga:100858964|gga:422510|gga:395337|gga:419067|gga:395941|gga:396361|gga:374229|gga:378803|gga:419365|gga:396494|gga:396216|gga:395551|gga:373904|gga:418502|gga:424384|gga:395909|gga:395082|gga:396399|gga:420696|gga:424908|gga:374094|gga:396495|gga:422230|gga:100499189|gga:421686|gga:770428|gga:3953…	693251|419620|416686|395199|395385|419771|395451|395509|422166|100858964|422510|395337|419067|395941|396361|374229|378803|419365|396494|396216|395551|373904|418502|424384|395909|395082|396399|420696|424908|374094|396495|422230|100499189|421686|770428|395312|770488|427406|425805|100857191|395096|396134|395274|425564|428997|415651|374147|415652|374100|395083|418666|428655|424261|395196|422573|39525…	http://www.genome.jp/kegg-bin/show_pathway?gga04060
Taurine and hypotaurine metabolism	KEGG PATHWAY	gga00430	5	8	0.098132	0.786775	ENSGALG00000001062|ENSGALG00000002358|ENSGALG00000006565|ENSGALG00000006501|ENSGALG00000007588	gga:419121|gga:427391|gga:416945|gga:416943|gga:395743|	419121|427391|416945|416943|395743|	http://www.genome.jp/kegg-bin/show_pathway?gga00430
Biosynthesis of unsaturated fatty acids	KEGG PATHWAY	gga01040	10	20	0.108341	0.786775	ENSGALG00000007178|ENSGALG00000002159|ENSGALG00000008659|ENSGALG00000005776|ENSGALG00000005739|ENSGALG00000016314|ENSGALG00000026349|ENSGALG00000012131|ENSGALG00000007127|Novel00934	gga:423122|gga:417366|gga:420518|gga:424491|gga:395706|gga:428646|gga:769787|gga:428772|gga:423120|gga:422598|	423122|417366|420518|424491|395706|428646|769787|428772|423120|422598|	http://www.genome.jp/kegg-bin/show_pathway?gga01040
Fatty acid biosynthesis	KEGG PATHWAY	gga00061	4	6	0.10991	0.786775	ENSGALG00000014165|ENSGALG00000002747|ENSGALG00000005043|ENSGALG00000005439	gga:427934|gga:396061|gga:430557|gga:396504|	427934|396061|430557|396504|	http://www.genome.jp/kegg-bin/show_pathway?gga00061
TGF-beta signaling pathway	KEGG PATHWAY	gga04350	29	69	0.11039	0.786775	ENSGALG00000009626|ENSGALG00000006474|ENSGALG00000016403|ENSGALG00000012327|ENSGALG00000025919|ENSGALG00000003806|ENSGALG00000018639|ENSGALG00000011442|ENSGALG00000012617|ENSGALG00000012444|ENSGALG00000017050|ENSGALG00000005198|ENSGALG00000004655|ENSGALG00000006210|ENSGALG00000008459|ENSGALG00000006462|ENSGALG00000015576|ENSGALG00000012055|ENSGALG00000028401|ENSGALG00000012551|Novel00838|ENSGALG0…	gga:373987|gga:416319|gga:395852|gga:396361|gga:428413|gga:395442|gga:429683|gga:396399|gga:374094|gga:396324|gga:395543|gga:417637|gga:416487|gga:395282|gga:374147|gga:416318|gga:427315|gga:424261|gga:395303|gga:395246|gga:428655|gga:420332|gga:424639|gga:373953|gga:395529|gga:395247|gga:418739|gga:374249|gga:396438|	373987|416319|395852|396361|428413|395442|429683|396399|374094|396324|395543|417637|416487|395282|374147|416318|427315|424261|395303|395246|428655|420332|424639|373953|395529|395247|418739|374249|396438|	http://www.genome.jp/kegg-bin/show_pathway?gga04350
Spliceosome	KEGG PATHWAY	gga03040	42	104	0.113875	0.786775	ENSGALG00000008429|ENSGALG00000008038|ENSGALG00000011715|ENSGALG00000008507|ENSGALG00000016704|ENSGALG00000005753|ENSGALG00000000766|ENSGALG00000009250|ENSGALG00000006512|ENSGALG00000006001|ENSGALG00000008561|ENSGALG00000009421|ENSGALG00000004555|ENSGALG00000006817|ENSGALG00000011409|ENSGALG00000003824|ENSGALG00000007937|ENSGALG00000015061|ENSGALG00000012526|ENSGALG00000010501|ENSGALG00000017357|…	gga:421243|gga:424056|gga:423504|gga:422361|gga:422052|gga:422214|gga:427602|gga:100859627|gga:395853|gga:419254|gga:423889|gga:423258|gga:416270|gga:419299|gga:417916|gga:420144|gga:427717|gga:421760|gga:373972|gga:423381|gga:396195|gga:417765|gga:427458|gga:418248|gga:416704|gga:419982|gga:419815|gga:419036|gga:419608|gga:421492|gga:421062|gga:420054|gga:419959|gga:416157|gga:424889|gga:395629|…	421243|424056|423504|422361|422052|422214|427602|100859627|395853|419254|423889|423258|416270|419299|417916|420144|427717|421760|373972|423381|396195|417765|427458|418248|416704|419982|419815|419036|419608|421492|421062|420054|419959|416157|424889|395629|427880|416947|415875|419901|427379|419116|	http://www.genome.jp/kegg-bin/show_pathway?gga03040
Base excision repair	KEGG PATHWAY	gga03410	13	28	0.125164	0.82717	ENSGALG00000001586|ENSGALG00000009228|ENSGALG00000000169|ENSGALG00000005617|ENSGALG00000002288|ENSGALG00000004517|ENSGALG00000017493|ENSGALG00000026234|ENSGALG00000012722|ENSGALG00000013384|ENSGALG00000017082|ENSGALG00000006651|ENSGALG00000017307	gga:770068|gga:396199|gga:373984|gga:416551|gga:417530|gga:771158|gga:100857925|gga:100859398|gga:395510|gga:430516|gga:395724|gga:771001|gga:419053|	770068|396199|373984|416551|417530|771158|100857925|100859398|395510|430516|395724|771001|419053|	http://www.genome.jp/kegg-bin/show_pathway?gga03410
Cell cycle	KEGG PATHWAY	gga04110	43	108	0.133481	0.831206	ENSGALG00000003085|ENSGALG00000003485|ENSGALG00000008175|ENSGALG00000006474|ENSGALG00000025810|ENSGALG00000010725|ENSGALG00000016119|ENSGALG00000007555|ENSGALG00000008254|ENSGALG00000028318|ENSGALG00000003045|ENSGALG00000016997|ENSGALG00000027798|ENSGALG00000003826|ENSGALG00000000596|ENSGALG00000025977|ENSGALG00000002661|ENSGALG00000004143|ENSGALG00000008585|ENSGALG00000012448|ENSGALG00000015874|…	gga:396252|gga:419928|gga:417714|gga:416319|gga:396167|gga:425619|gga:420286|gga:396341|gga:421228|gga:378914|gga:396142|gga:386582|gga:100529062|gga:416838|gga:419960|gga:693255|gga:417554|gga:419190|gga:395188|gga:424307|gga:421849|gga:374260|gga:395401|gga:771294|gga:426764|gga:418058|gga:421932|gga:420824|gga:416575|gga:771857|gga:427820|gga:373984|gga:420332|gga:395635|gga:423949|gga:374106|…	396252|419928|417714|416319|396167|425619|420286|396341|421228|378914|396142|386582|100529062|416838|419960|693255|417554|419190|395188|424307|421849|374260|395401|771294|426764|418058|421932|420824|416575|771857|427820|373984|420332|395635|423949|374106|424295|418335|395247|416842|427437|418739|396438|	http://www.genome.jp/kegg-bin/show_pathway?gga04110
Protein processing in endoplasmic reticulum	KEGG PATHWAY	gga04141	55	141	0.136712	0.831206	ENSGALG00000009079|ENSGALG00000026852|Novel01660|ENSGALG00000001593|ENSGALG00000014361|ENSGALG00000014878|ENSGALG00000011715|ENSGALG00000001986|ENSGALG00000006474|ENSGALG00000001038|ENSGALG00000008676|ENSGALG00000006512|ENSGALG00000006417|ENSGALG00000005796|ENSGALG00000009014|ENSGALG00000001032|ENSGALG00000001000|ENSGALG00000015529|ENSGALG00000010150|ENSGALG00000001782|ENSGALG00000016893|ENSGALG0…	gga:417296|gga:420146|gga:420146|gga:374186|gga:421726|gga:421726|gga:423504|gga:427410|gga:416319|gga:419588|gga:396414|gga:395853|gga:416313|gga:416918|gga:417287|gga:426918|gga:396487|gga:422857|gga:423335|gga:427365|gga:418785|gga:378918|gga:423711|gga:395147|gga:419448|gga:421880|gga:419421|gga:776043|gga:422683|gga:419495|gga:418073|gga:423764|gga:416724|gga:416119|gga:422496|gga:428266|gga…	417296|420146|420146|374186|421726|421726|423504|427410|416319|419588|396414|395853|416313|416918|417287|426918|396487|422857|423335|427365|418785|378918|423711|395147|419448|421880|419421|776043|422683|419495|418073|423764|416724|416119|422496|428266|415522|415644|395963|396014|424837|416934|416934|424993|423463|419256|423279|415704|100859884|419268|415744|420967|378424|423742|420508|396089|4241…	http://www.genome.jp/kegg-bin/show_pathway?gga04141
Influenza A	KEGG PATHWAY	gga05164	49	126	0.159167	0.883939	ENSGALG00000004714|ENSGALG00000021573|ENSGALG00000016400|ENSGALG00000009621|Novel01474|ENSGALG00000006512|ENSGALG00000002583|ENSGALG00000003584|ENSGALG00000001001|ENSGALG00000000452|ENSGALG00000010870|ENSGALG00000011089|ENSGALG00000007651|ENSGALG00000014297|ENSGALG00000015972|ENSGALG00000011715|ENSGALG00000010915|ENSGALG00000003144|ENSGALG00000013356|ENSGALG00000001381|ENSGALG00000026098|ENSGALG0…	gga:416494|gga:417319|gga:428650|gga:396526|gga:100858419|gga:395853|gga:419444|gga:417420|gga:417312|gga:373904|gga:424673|gga:424185|gga:424044|gga:396330|gga:418502|gga:423504|gga:395337|gga:417401|gga:430480|gga:415296|gga:396495|gga:395147|gga:396033|gga:416496|gga:420420|gga:776816|gga:430113|gga:395274|gga:396245|gga:395313|gga:418528|gga:374072|gga:419324|gga:395764|gga:395196|gga:426862|…	416494|417319|428650|396526|100858419|395853|419444|417420|417312|373904|424673|424185|424044|396330|418502|423504|395337|417401|430480|415296|396495|395147|396033|416496|420420|776816|430113|395274|396245|395313|418528|374072|419324|395764|395196|426862|415302|423279|417445|396093|415549|373953|395299|693256|418335|769675|395312|395872|422720|	http://www.genome.jp/kegg-bin/show_pathway?gga05164
Pyruvate metabolism	KEGG PATHWAY	gga00620	16	37	0.164594	0.883939	ENSGALG00000003362|ENSGALG00000005043|ENSGALG00000005439|ENSGALG00000013257|ENSGALG00000023828|ENSGALG00000001992|ENSGALG00000013067|ENSGALG00000019284|ENSGALG00000016430|ENSGALG00000015849|Novel01547|ENSGALG00000009600|ENSGALG00000011659|ENSGALG00000007842|ENSGALG00000007904|ENSGALG00000005398|ENSGALG00000008858|ENSGALG00000004725	gga:419158|gga:430557|gga:396504|gga:373997|gga:415689|gga:396456|gga:418169|gga:418169|gga:418610|gga:374189|gga:396457|gga:396457|gga:421587|gga:423154|gga:419796|gga:416537|gga:421281|gga:416880|	419158|430557|396504|373997|415689|396456|418169|418169|418610|374189|396457|396457|421587|423154|419796|416537|421281|416880|	http://www.genome.jp/kegg-bin/show_pathway?gga00620
Mismatch repair	KEGG PATHWAY	gga03430	9	19	0.168126	0.883939	ENSGALG00000010700|ENSGALG00000026517|ENSGALG00000000169|ENSGALG00000003072|ENSGALG00000026234|ENSGALG00000008962|ENSGALG00000013384|ENSGALG00000008957|ENSGALG00000017307	gga:420578|gga:100859719|gga:373984|gga:417563|gga:100859398|gga:378799|gga:430516|gga:421291|gga:419053|	420578|100859719|373984|417563|100859398|378799|430516|421291|419053|	http://www.genome.jp/kegg-bin/show_pathway?gga03430
Pantothenate and CoA biosynthesis	KEGG PATHWAY	gga00770	7	14	0.168646	0.883939	ENSGALG00000004882|ENSGALG00000013992|ENSGALG00000013993|ENSGALG00000015978|ENSGALG00000002896|ENSGALG00000002869|ENSGALG00000005509|ENSGALG00000001165	gga:100859789|gga:421702|gga:421702|gga:422935|gga:426929|gga:426928|gga:429083|gga:100736561|	100859789|421702|421702|422935|426929|426928|429083|100736561|	http://www.genome.jp/kegg-bin/show_pathway?gga00770
Glycolysis / Gluconeogenesis	KEGG PATHWAY	gga00010	21	51	0.186109	0.916391	ENSGALG00000011016|ENSGALG00000003362|ENSGALG00000028585|ENSGALG00000013069|ENSGALG00000015544|ENSGALG00000013257|ENSGALG00000013828|ENSGALG00000001992|ENSGALG00000004222|ENSGALG00000004956|ENSGALG00000010244|ENSGALG00000016430|ENSGALG00000014528|Novel01547|ENSGALG00000009600|ENSGALG00000007129|ENSGALG00000007842|ENSGALG00000000486|ENSGALG00000007904|ENSGALG00000009754|ENSGALG00000012245|ENSGALG0…	gga:424691|gga:419158|gga:100859356|gga:418172|gga:427308|gga:373997|gga:426268|gga:396456|gga:373889|gga:415783|gga:424599|gga:418610|gga:395689|gga:396457|gga:396457|gga:395389|gga:423154|gga:426435|gga:419796|gga:374044|gga:422705|gga:416880|	424691|419158|100859356|418172|427308|373997|426268|396456|373889|415783|424599|418610|395689|396457|396457|395389|423154|426435|419796|374044|422705|416880|	http://www.genome.jp/kegg-bin/show_pathway?gga00010
RNA transport	KEGG PATHWAY	gga03013	49	128	0.193864	0.916391	ENSGALG00000028836|ENSGALG00000016764|ENSGALG00000008507|ENSGALG00000012807|ENSGALG00000005753|ENSGALG00000010167|ENSGALG00000005105|ENSGALG00000013872|ENSGALG00000010154|ENSGALG00000008187|ENSGALG00000002569|ENSGALG00000007653|ENSGALG00000016122|ENSGALG00000003800|ENSGALG00000027699|ENSGALG00000016574|ENSGALG00000007974|ENSGALG00000007971|ENSGALG00000015917|ENSGALG00000003205|ENSGALG00000003220|…	gga:770225|gga:395514|gga:422361|gga:420876|gga:422214|gga:423338|gga:424457|gga:100859886|gga:423336|gga:415573|gga:396193|gga:419324|gga:420288|gga:419674|gga:100858349|gga:418631|gga:422120|gga:770125|gga:373963|gga:426773|gga:420119|gga:423927|gga:416119|gga:768362|gga:417935|gga:419653|gga:416704|gga:415977|gga:426499|gga:425500|gga:395232|gga:418093|gga:416254|gga:418175|gga:374206|gga:4232…	770225|395514|422361|420876|422214|423338|424457|100859886|423336|415573|396193|419324|420288|419674|100858349|418631|422120|770125|373963|426773|420119|423927|416119|768362|417935|419653|416704|415977|426499|425500|395232|418093|416254|418175|374206|423279|417824|421062|427379|425800|424889|427760|101747413|417501|421628|419869|100859661|424968|769783|	http://www.genome.jp/kegg-bin/show_pathway?gga03013
Basal transcription factors	KEGG PATHWAY	gga03022	16	38	0.197922	0.916391	ENSGALG00000002060|ENSGALG00000005464|ENSGALG00000005121|ENSGALG00000010283|ENSGALG00000020534|ENSGALG00000021665|ENSGALG00000015122|ENSGALG00000006205|ENSGALG00000004999|ENSGALG00000016974|ENSGALG00000014790|ENSGALG00000003793|ENSGALG00000008241|ENSGALG00000003498|ENSGALG00000011910|ENSGALG00000013733	gga:417522|gga:422204|gga:419223|gga:771227|gga:425215|gga:417486|gga:421086|gga:424518|gga:422192|gga:418843|gga:771294|gga:770910|gga:423872|gga:419929|gga:423521|gga:769754|	417522|422204|419223|771227|425215|417486|421086|424518|422192|418843|771294|770910|423872|419929|423521|769754|	http://www.genome.jp/kegg-bin/show_pathway?gga03022
Nicotinate and nicotinamide metabolism	KEGG PATHWAY	gga00760	11	25	0.206421	0.916391	ENSGALG00000008098|ENSGALG00000016471|ENSGALG00000008179|ENSGALG00000016133|ENSGALG00000014509|ENSGALG00000001359|ENSGALG00000002869|ENSGALG00000002896|ENSGALG00000003651|ENSGALG00000008185|ENSGALG00000020876	gga:417707|gga:421954|gga:423871|gga:404301|gga:422828|gga:419403|gga:426928|gga:426929|gga:420034|gga:424071|gga:424072|	417707|421954|423871|404301|422828|419403|426928|426929|420034|424071|424072|	http://www.genome.jp/kegg-bin/show_pathway?gga00760
Fatty acid degradation	KEGG PATHWAY	gga00071	14	33	0.209717	0.916391	ENSGALG00000005206|ENSGALG00000012809|ENSGALG00000008840|ENSGALG00000002159|ENSGALG00000024271|ENSGALG00000007077|ENSGALG00000011659|ENSGALG00000016124|ENSGALG00000002891|ENSGALG00000002777|ENSGALG00000010681|ENSGALG00000012245|ENSGALG00000010628|ENSGALG00000004725	gga:424810|gga:420878|gga:423896|gga:417366|gga:770828|gga:423118|gga:421587|gga:420290|gga:424005|gga:426847|gga:424649|gga:422705|gga:422547|gga:416880|	424810|420878|423896|417366|770828|423118|421587|420290|424005|426847|424649|422705|422547|416880|	http://www.genome.jp/kegg-bin/show_pathway?gga00071
Toll-like receptor signaling pathway	KEGG PATHWAY	gga04620	32	82	0.214061	0.916391	ENSGALG00000007015|ENSGALG00000001501|ENSGALG00000011389|ENSGALG00000009237|ENSGALG00000001077|ENSGALG00000007625|ENSGALG00000012304|ENSGALG00000001001|ENSGALG00000010870|ENSGALG00000007651|ENSGALG00000014297|ENSGALG00000010915|ENSGALG00000000951|ENSGALG00000013356|ENSGALG00000026098|ENSGALG00000015596|ENSGALG00000004735|ENSGALG00000005947|ENSGALG00000027598|ENSGALG00000002583|ENSGALG00000013468|…	gga:395385|gga:373953|gga:423471|gga:100858824|gga:419715|gga:423146|gga:396033|gga:417312|gga:424673|gga:424044|gga:396330|gga:395337|gga:395551|gga:430480|gga:396495|gga:421808|gga:416496|gga:420420|gga:420189|gga:419444|gga:422720|gga:423099|gga:395196|gga:420479|gga:421622|gga:417445|gga:395284|gga:415549|gga:430409|gga:417319|gga:395872|gga:396093|	395385|373953|423471|100858824|419715|423146|396033|417312|424673|424044|396330|395337|395551|430480|396495|421808|416496|420420|420189|419444|422720|423099|395196|420479|421622|417445|395284|415549|430409|417319|395872|396093|	http://www.genome.jp/kegg-bin/show_pathway?gga04620
Fatty acid elongation	KEGG PATHWAY	gga00062	9	20	0.21704	0.916391	ENSGALG00000016124|ENSGALG00000001426|ENSGALG00000024271|ENSGALG00000005776|ENSGALG00000008659|ENSGALG00000016314|ENSGALG00000026349|ENSGALG00000012131|ENSGALG00000002777	gga:420290|gga:419601|gga:770828|gga:424491|gga:420518|gga:428646|gga:769787|gga:428772|gga:426847|	420290|419601|770828|424491|420518|428646|769787|428772|426847|	http://www.genome.jp/kegg-bin/show_pathway?gga00062
Cyanoamino acid metabolism	KEGG PATHWAY	gga00460	3	5	0.224382	0.921784	ENSGALG00000001062|ENSGALG00000006565|ENSGALG00000006501	gga:419121|gga:416945|gga:416943|	419121|416945|416943|	http://www.genome.jp/kegg-bin/show_pathway?gga00460
Peroxisome	KEGG PATHWAY	gga04146	28	72	0.240478	0.952744	ENSGALG00000008818|ENSGALG00000012809|ENSGALG00000002159|ENSGALG00000027759|ENSGALG00000008813|ENSGALG00000009236|ENSGALG00000013777|ENSGALG00000005693|ENSGALG00000005206|ENSGALG00000009410|ENSGALG00000012013|ENSGALG00000028984|ENSGALG00000015844|ENSGALG00000010628|ENSGALG00000003557|ENSGALG00000008840|ENSGALG00000005647|ENSGALG00000010243|ENSGALG00000014708|ENSGALG00000002683|ENSGALG00000008571|…	gga:424112|gga:420878|gga:417366|gga:100857437|gga:420533|gga:424135|gga:421669|gga:395807|gga:424810|gga:420554|gga:418004|gga:100857696|gga:395938|gga:422547|gga:100857693|gga:423896|gga:424487|gga:424598|gga:418302|gga:100858408|gga:416709|gga:395785|gga:100858352|gga:771421|gga:417195|gga:421999|gga:396550|gga:374042|	424112|420878|417366|100857437|420533|424135|421669|395807|424810|420554|418004|100857696|395938|422547|100857693|423896|424487|424598|418302|100858408|416709|395785|100858352|771421|417195|421999|396550|374042|	http://www.genome.jp/kegg-bin/show_pathway?gga04146
Starch and sucrose metabolism	KEGG PATHWAY	gga00500	14	34	0.249906	0.952744	ENSGALG00000011016|ENSGALG00000009754|ENSGALG00000028585|ENSGALG00000004222|ENSGALG00000004956|Novel01873|ENSGALG00000002896|ENSGALG00000002869|ENSGALG00000004181|ENSGALG00000000486|ENSGALG00000008855|ENSGALG00000011805|Novel01693|ENSGALG00000016801	gga:424691|gga:374044|gga:100859356|gga:373889|gga:415783|gga:418201|gga:426929|gga:426928|gga:416462|gga:426435|gga:373900|gga:422660|gga:423232|gga:418728|	424691|374044|100859356|373889|415783|418201|426929|426928|416462|426435|373900|422660|423232|418728|	http://www.genome.jp/kegg-bin/show_pathway?gga00500
Glycosaminoglycan biosynthesis - chondroitin sulfate / dermatan sulfate	KEGG PATHWAY	gga00532	8	18	0.250722	0.952744	ENSGALG00000004276|ENSGALG00000010125|ENSGALG00000002543|ENSGALG00000026468|ENSGALG00000014963|ENSGALG00000026473|ENSGALG00000006204|ENSGALG00000026899	gga:416469|gga:422488|gga:423632|gga:415521|gga:421745|gga:418081|gga:416032|gga:415598|	416469|422488|423632|415521|421745|418081|416032|415598|	http://www.genome.jp/kegg-bin/show_pathway?gga00532
MAPK signaling pathway	KEGG PATHWAY	gga04010	79	216	0.259938	0.963671	ENSGALG00000025748|ENSGALG00000008970|ENSGALG00000009927|ENSGALG00000008016|ENSGALG00000028158|ENSGALG00000013929|ENSGALG00000023648|ENSGALG00000009740|ENSGALG00000005653|ENSGALG00000029003|ENSGALG00000000681|ENSGALG00000000525|ENSGALG00000002850|ENSGALG00000000685|ENSGALG00000007097|ENSGALG00000006512|Novel01383|Novel01883|ENSGALG00000025977|ENSGALG00000009014|ENSGALG00000012363|ENSGALG000000056…	gga:378917|gga:422380|gga:417840|gga:386572|gga:415439|gga:395509|gga:378804|gga:423290|gga:386574|gga:425527|gga:419083|gga:419954|gga:424782|gga:419964|gga:422273|gga:395853|gga:100858386|gga:100858386|gga:693255|gga:417287|gga:396494|gga:378913|gga:420419|gga:417312|gga:396394|gga:396413|gga:421622|gga:396057|gga:425210|gga:419867|gga:423504|gga:420815|gga:395603|gga:374272|gga:430150|gga:3740…	378917|422380|417840|386572|415439|395509|378804|423290|386574|425527|419083|419954|424782|419964|422273|395853|100858386|100858386|693255|417287|396494|378913|420419|417312|396394|396413|421622|396057|425210|419867|423504|420815|395603|374272|430150|374094|419187|395917|420887|416496|770488|421808|395554|420479|424997|417657|421404|415917|422418|373929|395274|396259|395642|396085|396245|424673|4…	http://www.genome.jp/kegg-bin/show_pathway?gga04010
RIG-I-like receptor signaling pathway	KEGG PATHWAY	gga04622	21	54	0.281651	0.994729	ENSGALG00000023821|ENSGALG00000011428|ENSGALG00000011089|ENSGALG00000002345|ENSGALG00000014297|ENSGALG00000008355|ENSGALG00000011668|ENSGALG00000003144|ENSGALG00000016231|ENSGALG00000011389|ENSGALG00000013356|Novel01474|ENSGALG00000026098|ENSGALG00000015596|ENSGALG00000000852|ENSGALG00000007625|ENSGALG00000011131|ENSGALG00000008305|ENSGALG00000009014|ENSGALG00000027864|ENSGALG00000012304	gga:100858653|gga:420660|gga:424185|gga:427390|gga:396330|gga:395284|gga:395872|gga:417401|gga:418567|gga:423471|gga:430480|gga:100858419|gga:396495|gga:421808|gga:768990|gga:423146|gga:424190|gga:424081|gga:417287|gga:396093|gga:396033|	100858653|420660|424185|427390|396330|395284|395872|417401|418567|423471|430480|100858419|396495|421808|768990|423146|424190|424081|417287|396093|396033|	http://www.genome.jp/kegg-bin/show_pathway?gga04622
Inositol phosphate metabolism	KEGG PATHWAY	gga00562	21	54	0.281651	0.994729	ENSGALG00000001606|ENSGALG00000003695|ENSGALG00000001964|ENSGALG00000013814|ENSGALG00000015421|ENSGALG00000024034|ENSGALG00000001386|ENSGALG00000001589|ENSGALG00000010827|ENSGALG00000008887|ENSGALG00000010493|ENSGALG00000004336|ENSGALG00000001610|ENSGALG00000016141|ENSGALG00000005805|ENSGALG00000027545|ENSGALG00000013727|ENSGALG00000015907|ENSGALG00000006121|ENSGALG00000002583|ENSGALG00000008875	gga:419609|gga:395356|gga:417135|gga:421032|gga:421132|gga:425661|gga:416767|gga:424745|gga:423421|gga:100857877|gga:423973|gga:428692|gga:419999|gga:776273|gga:420416|gga:420199|gga:421656|gga:418498|gga:423070|gga:419444|gga:427687|	419609|395356|417135|421032|421132|425661|416767|424745|423421|100857877|423973|428692|419999|776273|420416|420199|421656|418498|423070|419444|427687|	http://www.genome.jp/kegg-bin/show_pathway?gga00562
Nitrogen metabolism	KEGG PATHWAY	gga00910	7	16	0.29069	0.994729	ENSGALG00000003678|ENSGALG00000002466|ENSGALG00000005855|ENSGALG00000002020|ENSGALG00000021340|ENSGALG00000005360|ENSGALG00000008518	gga:396489|gga:428187|gga:415833|gga:423612|gga:770004|gga:417647|gga:417253|	396489|428187|415833|423612|770004|417647|417253|	http://www.genome.jp/kegg-bin/show_pathway?gga00910
Insulin signaling pathway	KEGG PATHWAY	gga04910	43	116	0.294492	0.994729	ENSGALG00000009754|ENSGALG00000007373|ENSGALG00000005439|ENSGALG00000021573|ENSGALG00000008016|ENSGALG00000007158|ENSGALG00000005011|ENSGALG00000001289|ENSGALG00000028585|ENSGALG00000014977|ENSGALG00000010688|ENSGALG00000017034|ENSGALG00000002747|ENSGALG00000010023|ENSGALG00000003205|ENSGALG00000002050|ENSGALG00000005198|ENSGALG00000005359|Novel01096|ENSGALG00000003339|ENSGALG00000015082|ENSGALG0…	gga:374044|gga:416986|gga:396504|gga:417319|gga:386572|gga:416630|gga:426482|gga:770341|gga:100859356|gga:418335|gga:431265|gga:374231|gga:396061|gga:395855|gga:426773|gga:417361|gga:417637|gga:423749|gga:423749|gga:419455|gga:396148|gga:100858827|gga:422347|gga:417438|gga:396245|gga:418612|gga:419444|gga:419885|gga:416939|gga:425328|gga:417579|gga:417579|gga:430557|gga:419399|gga:373889|gga:4155…	374044|416986|396504|417319|386572|416630|426482|770341|100859356|418335|431265|374231|396061|395855|426773|417361|417637|423749|423749|419455|396148|100858827|422347|417438|396245|418612|419444|419885|416939|425328|417579|417579|430557|419399|373889|415549|373953|395299|396457|396457|427185|428692|396019|418201|417543|422630|	http://www.genome.jp/kegg-bin/show_pathway?gga04910
DNA replication	KEGG PATHWAY	gga03030	12	30	0.315352	1	ENSGALG00000010700|ENSGALG00000026517|ENSGALG00000000169|ENSGALG00000012546|ENSGALG00000003072|ENSGALG00000016312|ENSGALG00000016278|ENSGALG00000012348|ENSGALG00000026234|ENSGALG00000012915|ENSGALG00000013384|ENSGALG00000017307	gga:420578|gga:100859719|gga:373984|gga:418058|gga:417563|gga:418593|gga:421878|gga:424295|gga:100859398|gga:426764|gga:430516|gga:419053|	420578|100859719|373984|418058|417563|418593|421878|424295|100859398|426764|430516|419053|	http://www.genome.jp/kegg-bin/show_pathway?gga03030
Ubiquitin mediated proteolysis	KEGG PATHWAY	gga04120	44	121	0.34728	1	ENSGALG00000019468|ENSGALG00000006474|ENSGALG00000001315|ENSGALG00000017186|ENSGALG00000005108|ENSGALG00000012688|ENSGALG00000007158|ENSGALG00000014290|ENSGALG00000008254|ENSGALG00000001032|ENSGALG00000008207|ENSGALG00000006767|ENSGALG00000016045|ENSGALG00000001554|ENSGALG00000003381|ENSGALG00000003826|ENSGALG00000005982|Novel00846|ENSGALG00000028740|ENSGALG00000002521|ENSGALG00000020793|ENSGALG0…	gga:420185|gga:416319|gga:419991|gga:374012|gga:424804|gga:428477|gga:416630|gga:428787|gga:421228|gga:426918|gga:417024|gga:419758|gga:420252|gga:416775|gga:415367|gga:416838|gga:422226|gga:427153|gga:374194|gga:395178|gga:776043|gga:419495|gga:416678|gga:776286|gga:419448|gga:417898|gga:427021|gga:424837|gga:416181|gga:420447|gga:771857|gga:423683|gga:415302|gga:100859884|gga:395299|gga:429072|…	420185|416319|419991|374012|424804|428477|416630|428787|421228|426918|417024|419758|420252|416775|415367|416838|422226|427153|374194|395178|776043|419495|416678|776286|419448|417898|427021|424837|416181|420447|771857|423683|415302|100859884|395299|429072|419421|421463|416842|427437|426073|422655|416487|419960|	http://www.genome.jp/kegg-bin/show_pathway?gga04120
Oocyte meiosis	KEGG PATHWAY	gga04114	32	87	0.349827	1	ENSGALG00000003085|ENSGALG00000023648|ENSGALG00000002150|ENSGALG00000006474|ENSGALG00000004596|ENSGALG00000003826|ENSGALG00000006462|ENSGALG00000008254|ENSGALG00000005621|ENSGALG00000003149|ENSGALG00000027798|ENSGALG00000013607|ENSGALG00000000596|ENSGALG00000002661|ENSGALG00000007097|ENSGALG00000008585|ENSGALG00000017358|ENSGALG00000004143|ENSGALG00000004179|ENSGALG00000016433|ENSGALG00000006110|…	gga:396252|gga:378804|gga:415326|gga:416319|gga:422165|gga:416838|gga:416318|gga:421228|gga:374175|gga:419910|gga:100529062|gga:421642|gga:419960|gga:417554|gga:422273|gga:395188|gga:427820|gga:419190|gga:416842|gga:421932|gga:416575|gga:423737|gga:771857|gga:395339|gga:416181|gga:415732|gga:415549|gga:373953|gga:425619|gga:423878|gga:395855|gga:396019|	396252|378804|415326|416319|422165|416838|416318|421228|374175|419910|100529062|421642|419960|417554|422273|395188|427820|419190|416842|421932|416575|423737|771857|395339|416181|415732|415549|373953|425619|423878|395855|396019|	http://www.genome.jp/kegg-bin/show_pathway?gga04114
Citrate cycle (TCA cycle)	KEGG PATHWAY	gga00020	11	28	0.354061	1	ENSGALG00000008818|ENSGALG00000013167|ENSGALG00000013165|ENSGALG00000015961|ENSGALG00000016430|Novel01547|ENSGALG00000009600|ENSGALG00000007842|ENSGALG00000014155|ENSGALG00000007904|ENSGALG00000008858|ENSGALG00000003475	gga:424112|gga:395758|gga:420969|gga:422932|gga:418610|gga:396457|gga:396457|gga:423154|gga:426429|gga:419796|gga:421281|gga:395373|	424112|395758|420969|422932|418610|396457|396457|423154|426429|419796|421281|395373|	http://www.genome.jp/kegg-bin/show_pathway?gga00020
Phosphatidylinositol signaling system	KEGG PATHWAY	gga04070	27	74	0.387449	1	ENSGALG00000001964|ENSGALG00000006121|ENSGALG00000010493|ENSGALG00000024034|ENSGALG00000003149|ENSGALG00000002583|ENSGALG00000001606|ENSGALG00000004336|ENSGALG00000001386|ENSGALG00000027545|ENSGALG00000005805|ENSGALG00000008875|ENSGALG00000016959|ENSGALG00000013814|ENSGALG00000001589|ENSGALG00000016141|ENSGALG00000013727|ENSGALG00000015421|ENSGALG00000000165|ENSGALG00000021573|ENSGALG00000010827|…	gga:417135|gga:423070|gga:423973|gga:425661|gga:419910|gga:419444|gga:419609|gga:428692|gga:416767|gga:420199|gga:420416|gga:427687|gga:769506|gga:421032|gga:424745|gga:776273|gga:421656|gga:421132|gga:419517|gga:417319|gga:423421|gga:100857877|gga:395855|gga:419999|gga:424747|gga:418498|gga:772367|	417135|423070|423973|425661|419910|419444|419609|428692|416767|420199|420416|427687|769506|421032|424745|776273|421656|421132|419517|417319|423421|100857877|395855|419999|424747|418498|772367|	http://www.genome.jp/kegg-bin/show_pathway?gga04070
Folate biosynthesis	KEGG PATHWAY	gga00790	5	12	0.396344	1	ENSGALG00000029037|ENSGALG00000012200|ENSGALG00000023542|ENSGALG00000014906|ENSGALG00000005051	gga:426335|gga:396146|gga:396317|gga:427199|gga:417227|	426335|396146|396317|427199|417227|	http://www.genome.jp/kegg-bin/show_pathway?gga00790
Notch signaling pathway	KEGG PATHWAY	gga04330	16	43	0.398617	1	ENSGALG00000002841|ENSGALG00000005929|ENSGALG00000009738|ENSGALG00000010835|ENSGALG00000009320|ENSGALG00000014365|ENSGALG00000011696|ENSGALG00000002375|ENSGALG00000002922|ENSGALG00000010501|ENSGALG00000012075|ENSGALG00000014991|ENSGALG00000001600|ENSGALG00000016427|ENSGALG00000017199|ENSGALG00000004284	gga:395789|gga:416286|gga:423958|gga:395516|gga:373977|gga:422802|gga:776138|gga:395655|gga:374031|gga:423381|gga:424267|gga:395635|gga:419416|gga:421931|gga:428088|gga:395790|	395789|416286|423958|395516|373977|422802|776138|395655|374031|423381|424267|395635|419416|421931|428088|395790|	http://www.genome.jp/kegg-bin/show_pathway?gga04330
Primary bile acid biosynthesis	KEGG PATHWAY	gga00120	6	15	0.412931	1	ENSGALG00000012834|ENSGALG00000002187|ENSGALG00000006352|ENSGALG00000002470|ENSGALG00000010652|ENSGALG00000015512	gga:418107|gga:395785|gga:423788|gga:431683|gga:396550|gga:420164|	418107|395785|423788|431683|396550|420164|	http://www.genome.jp/kegg-bin/show_pathway?gga00120
Steroid biosynthesis	KEGG PATHWAY	gga00100	6	15	0.412931	1	ENSGALG00000004205|ENSGALG00000006050|ENSGALG00000004106|ENSGALG00000007493|ENSGALG00000012070|ENSGALG00000010798	gga:424424|gga:423065|gga:422982|gga:422302|gga:395827|gga:424661|	424424|423065|422982|422302|395827|424661|	http://www.genome.jp/kegg-bin/show_pathway?gga00100
Cytosolic DNA-sensing pathway	KEGG PATHWAY	gga04623	14	38	0.429971	1	ENSGALG00000007470|ENSGALG00000014297|ENSGALG00000027864|ENSGALG00000012655|ENSGALG00000010915|ENSGALG00000000951|ENSGALG00000013356|ENSGALG00000021475|ENSGALG00000000852|ENSGALG00000007874|Novel01474|ENSGALG00000012304|ENSGALG00000001049|ENSGALG00000000534	gga:428713|gga:396330|gga:396093|gga:418071|gga:395337|gga:395551|gga:430480|gga:769675|gga:768990|gga:395312|gga:100858419|gga:396033|gga:395764|gga:395196|	428713|396330|396093|418071|395337|395551|430480|769675|768990|395312|100858419|396033|395764|395196|	http://www.genome.jp/kegg-bin/show_pathway?gga04623
Tight junction	KEGG PATHWAY	gga04530	41	116	0.440602	1	ENSGALG00000002016|ENSGALG00000008057|ENSGALG00000015358|ENSGALG00000014004|ENSGALG00000005846|ENSGALG00000008353|Novel00009|ENSGALG00000011905|ENSGALG00000014852|ENSGALG00000014854|ENSGALG00000028567|ENSGALG00000007431|ENSGALG00000014305|ENSGALG00000026862|ENSGALG00000000748|ENSGALG00000007700|ENSGALG00000003806|ENSGALG00000009474|ENSGALG00000017208|ENSGALG00000004796|ENSGALG00000001472|ENSGALG0…	gga:415905|gga:422127|gga:395534|gga:421703|gga:427360|gga:417729|gga:417729|gga:395964|gga:396215|gga:396215|gga:396215|gga:416083|gga:396024|gga:424910|gga:420070|gga:396455|gga:395442|gga:373918|gga:428091|gga:395917|gga:419736|gga:415296|gga:421564|gga:776816|gga:396368|gga:426867|gga:416350|gga:416700|gga:396465|gga:419885|gga:419117|gga:416318|gga:424149|gga:418476|gga:419352|gga:417506|gga…	415905|422127|395534|421703|427360|417729|417729|395964|396215|396215|396215|416083|396024|424910|420070|396455|395442|373918|428091|395917|419736|415296|421564|776816|396368|426867|416350|416700|396465|419885|419117|416318|424149|418476|419352|417506|419399|416184|100858027|427788|374097|396469|419523|396526|	http://www.genome.jp/kegg-bin/show_pathway?gga04530
Butanoate metabolism	KEGG PATHWAY	gga00650	9	24	0.445413	1	ENSGALG00000016124|ENSGALG00000024271|ENSGALG00000006947|ENSGALG00000016430|ENSGALG00000012663|ENSGALG00000011659|ENSGALG00000014862|ENSGALG00000002899|ENSGALG00000007588	gga:420290|gga:770828|gga:424891|gga:418610|gga:420818|gga:421587|gga:396379|gga:416811|gga:395743|	420290|770828|424891|418610|420818|421587|396379|416811|395743|	http://www.genome.jp/kegg-bin/show_pathway?gga00650
Arginine and proline metabolism	KEGG PATHWAY	gga00330	17	47	0.447447	1	ENSGALG00000003678|ENSGALG00000016348|ENSGALG00000008518|ENSGALG00000010522|ENSGALG00000008177|ENSGALG00000009519|ENSGALG00000007728|ENSGALG00000002020|ENSGALG00000019514|ENSGALG00000003614|ENSGALG00000023689|ENSGALG00000007300|ENSGALG00000005693|ENSGALG00000002576|ENSGALG00000006677|ENSGALG00000017311|ENSGALG00000004725	gga:396489|gga:374006|gga:417253|gga:423976|gga:427721|gga:423272|gga:770734|gga:423612|gga:421013|gga:428228|gga:417185|gga:769203|gga:395807|gga:417545|gga:416326|gga:419057|gga:416880|	396489|374006|417253|423976|427721|423272|770734|423612|421013|428228|417185|769203|395807|417545|416326|419057|416880|	http://www.genome.jp/kegg-bin/show_pathway?gga00330
Propanoate metabolism	KEGG PATHWAY	gga00640	10	27	0.453134	1	ENSGALG00000003362|ENSGALG00000005043|ENSGALG00000005439|ENSGALG00000013257|ENSGALG00000016872|ENSGALG00000015961|ENSGALG00000011659|ENSGALG00000024271|ENSGALG00000016697|ENSGALG00000004725	gga:419158|gga:430557|gga:396504|gga:373997|gga:418774|gga:422932|gga:421587|gga:770828|gga:422049|gga:416880|	419158|430557|396504|373997|418774|422932|421587|770828|422049|416880|	http://www.genome.jp/kegg-bin/show_pathway?gga00640
Ether lipid metabolism	KEGG PATHWAY	gga00565	14	39	0.476507	1	ENSGALG00000012769|ENSGALG00000021658|ENSGALG00000016428|ENSGALG00000027918|ENSGALG00000016713|ENSGALG00000000142|ENSGALG00000010645|ENSGALG00000010818|ENSGALG00000029058|Novel01919|ENSGALG00000003574|ENSGALG00000012185|ENSGALG00000009236|ENSGALG00000005065|ENSGALG00000005834	gga:418098|gga:769963|gga:420361|gga:419765|gga:395816|gga:421152|gga:422551|gga:424666|gga:423496|gga:423496|gga:415716|gga:772082|gga:424135|gga:396394|gga:374224|	418098|769963|420361|419765|395816|421152|422551|424666|423496|423496|415716|772082|424135|396394|374224|	http://www.genome.jp/kegg-bin/show_pathway?gga00565
mRNA surveillance pathway	KEGG PATHWAY	gga03015	24	68	0.476882	1	ENSGALG00000003084|ENSGALG00000004714|ENSGALG00000016424|ENSGALG00000005753|ENSGALG00000002910|ENSGALG00000009011|ENSGALG00000017249|ENSGALG00000003800|ENSGALG00000003220|ENSGALG00000011103|ENSGALG00000015531|ENSGALG00000008530|ENSGALG00000007757|ENSGALG00000006462|ENSGALG00000001208|ENSGALG00000002262|ENSGALG00000017129|ENSGALG00000010167|ENSGALG00000002087|ENSGALG00000006843|ENSGALG00000000235|…	gga:100858636|gga:416494|gga:421929|gga:422214|gga:768522|gga:425473|gga:419021|gga:419674|gga:420119|gga:395878|gga:416350|gga:416704|gga:419331|gga:416318|gga:424733|gga:416182|gga:374206|gga:423338|gga:427379|gga:424889|gga:419523|gga:396019|gga:423416|gga:417844|	100858636|416494|421929|422214|768522|425473|419021|419674|420119|395878|416350|416704|419331|416318|424733|416182|374206|423338|427379|424889|419523|396019|423416|417844|	http://www.genome.jp/kegg-bin/show_pathway?gga03015
ErbB signaling pathway	KEGG PATHWAY	gga04012	27	77	0.486634	1	ENSGALG00000008058|ENSGALG00000000681|ENSGALG00000016171|ENSGALG00000008016|ENSGALG00000012363|ENSGALG00000001001|ENSGALG00000002583|ENSGALG00000028318|ENSGALG00000003282|ENSGALG00000010688|ENSGALG00000003205|ENSGALG00000005198|ENSGALG00000003339|ENSGALG00000005621|ENSGALG00000016141|ENSGALG00000004998|ENSGALG00000010870|ENSGALG00000026692|ENSGALG00000006390|ENSGALG00000005011|ENSGALG00000001289|…	gga:422342|gga:419083|gga:396416|gga:386572|gga:396494|gga:417312|gga:419444|gga:378914|gga:395556|gga:431265|gga:426773|gga:417637|gga:419455|gga:374175|gga:776273|gga:396245|gga:424673|gga:419885|gga:416939|gga:426482|gga:770341|gga:423737|gga:420332|gga:415549|gga:373953|gga:417319|gga:418335|	422342|419083|396416|386572|396494|417312|419444|378914|395556|431265|426773|417637|419455|374175|776273|396245|424673|419885|416939|426482|770341|423737|420332|415549|373953|417319|418335|	http://www.genome.jp/kegg-bin/show_pathway?gga04012
Carbon metabolism	KEGG PATHWAY	gga01200	27	77	0.486634	1	ENSGALG00000008818|ENSGALG00000003362|ENSGALG00000002397|ENSGALG00000016872|ENSGALG00000002797|ENSGALG00000012245|ENSGALG00000002988|ENSGALG00000015180|ENSGALG00000013165|ENSGALG00000013167|ENSGALG00000016991|ENSGALG00000011659|ENSGALG00000008858|ENSGALG00000009754|ENSGALG00000001992|ENSGALG00000004956|ENSGALG00000016430|ENSGALG00000014155|ENSGALG00000015849|ENSGALG00000016697|ENSGALG00000005127|…	gga:424112|gga:419158|gga:417540|gga:418774|gga:419450|gga:422705|gga:424381|gga:427263|gga:420969|gga:395758|gga:418856|gga:421587|gga:421281|gga:374044|gga:396456|gga:415783|gga:418610|gga:426429|gga:374189|gga:422049|gga:423019|gga:427308|gga:374222|gga:373889|gga:422932|gga:395689|gga:419796|	424112|419158|417540|418774|419450|422705|424381|427263|420969|395758|418856|421587|421281|374044|396456|415783|418610|426429|374189|422049|423019|427308|374222|373889|422932|395689|419796|	http://www.genome.jp/kegg-bin/show_pathway?gga01200
Terpenoid backbone biosynthesis	KEGG PATHWAY	gga00900	7	19	0.49303	1	ENSGALG00000027759|ENSGALG00000000855|ENSGALG00000006723|ENSGALG00000011659|ENSGALG00000014948|ENSGALG00000014862|ENSGALG00000015397	gga:100857437|gga:419572|gga:420459|gga:421587|gga:395145|gga:396379|gga:427299|	100857437|419572|420459|421587|395145|396379|427299|	http://www.genome.jp/kegg-bin/show_pathway?gga00900
RNA degradation	KEGG PATHWAY	gga03018	21	60	0.503169	1	ENSGALG00000002167|ENSGALG00000009110|ENSGALG00000010344|ENSGALG00000011276|ENSGALG00000003800|ENSGALG00000005477|ENSGALG00000008372|ENSGALG00000013061|ENSGALG00000007364|ENSGALG00000008094|ENSGALG00000014528|ENSGALG00000002301|ENSGALG00000011884|ENSGALG00000027438|ENSGALG00000002779|ENSGALG00000017048|ENSGALG00000014709|ENSGALG00000003221|ENSGALG00000003950|ENSGALG00000014670|ENSGALG00000011682	gga:415327|gga:417765|gga:425032|gga:396295|gga:419674|gga:415811|gga:421236|gga:770425|gga:395225|gga:424059|gga:395689|gga:100858397|gga:619530|gga:100858931|gga:429172|gga:100858560|gga:427137|gga:415359|gga:416255|gga:427114|gga:417936|	415327|417765|425032|396295|419674|415811|421236|770425|395225|424059|395689|100858397|619530|100858931|429172|100858560|427137|415359|416255|427114|417936|	http://www.genome.jp/kegg-bin/show_pathway?gga03018
Other types of O-glycan biosynthesis	KEGG PATHWAY	gga00514	10	28	0.508175	1	ENSGALG00000006141|ENSGALG00000005550|ENSGALG00000009046|ENSGALG00000005425|ENSGALG00000007804|ENSGALG00000010423|ENSGALG00000002841|ENSGALG00000015480|ENSGALG00000004284|ENSGALG00000016803	gga:395112|gga:396169|gga:427782|gga:422203|gga:416097|gga:423373|gga:395789|gga:418455|gga:395790|gga:403122|	395112|396169|427782|422203|416097|423373|395789|418455|395790|403122|	http://www.genome.jp/kegg-bin/show_pathway?gga00514
Apoptosis	KEGG PATHWAY	gga04210	24	69	0.511823	1	ENSGALG00000007253|ENSGALG00000023648|ENSGALG00000008933|ENSGALG00000000685|ENSGALG00000007625|ENSGALG00000009014|ENSGALG00000012304|ENSGALG00000000452|ENSGALG00000002583|ENSGALG00000017159|ENSGALG00000005947|ENSGALG00000007023|ENSGALG00000006351|ENSGALG00000004237|ENSGALG00000009360|ENSGALG00000008305|ENSGALG00000000534|ENSGALG00000012518|ENSGALG00000027864|ENSGALG00000021573|ENSGALG00000010638|…	gga:424908|gga:378804|gga:423901|gga:419964|gga:423146|gga:417287|gga:396033|gga:373904|gga:419444|gga:395401|gga:420420|gga:100858827|gga:395274|gga:417438|gga:395963|gga:424081|gga:395196|gga:771315|gga:396093|gga:417319|gga:395476|gga:396466|gga:374012|gga:395284|	424908|378804|423901|419964|423146|417287|396033|373904|419444|395401|420420|100858827|395274|417438|395963|424081|395196|771315|396093|417319|395476|396466|374012|395284|	http://www.genome.jp/kegg-bin/show_pathway?gga04210
Lysosome	KEGG PATHWAY	gga04142	35	102	0.536507	1	ENSGALG00000008836|ENSGALG00000006140|ENSGALG00000028790|ENSGALG00000004193|ENSGALG00000000996|ENSGALG00000009373|ENSGALG00000015030|ENSGALG00000008759|ENSGALG00000004438|ENSGALG00000022706|Novel01228|ENSGALG00000005139|ENSGALG00000006613|ENSGALG00000013621|ENSGALG00000001937|ENSGALG00000012610|ENSGALG00000003659|ENSGALG00000015868|ENSGALG00000007027|ENSGALG00000004628|ENSGALG00000026910|ENSGALG0…	gga:427854|gga:416577|gga:424540|gga:427811|gga:420079|gga:422410|gga:421076|gga:424961|gga:771459|gga:425576|gga:425576|gga:395272|gga:396090|gga:426199|gga:415320|gga:427466|gga:423736|gga:420210|gga:422081|gga:417606|gga:419077|gga:100859261|gga:395473|gga:395602|gga:416591|gga:416462|gga:425657|gga:416765|gga:395811|gga:419552|gga:422727|gga:395817|gga:418096|gga:423394|gga:423394|gga:422638|…	427854|416577|424540|427811|420079|422410|421076|424961|771459|425576|425576|395272|396090|426199|415320|427466|423736|420210|422081|417606|419077|100859261|395473|395602|416591|416462|425657|416765|395811|419552|422727|395817|418096|423394|423394|422638|420149|	http://www.genome.jp/kegg-bin/show_pathway?gga04142
p53 signaling pathway	KEGG PATHWAY	gga04115	21	61	0.540124	1	ENSGALG00000003085|ENSGALG00000028318|ENSGALG00000005648|ENSGALG00000012439|ENSGALG00000027798|Novel02097|ENSGALG00000003485|ENSGALG00000006351|ENSGALG00000012117|ENSGALG00000004500|ENSGALG00000008044|ENSGALG00000001718|ENSGALG00000025810|ENSGALG00000000636|ENSGALG00000009626|ENSGALG00000025977|ENSGALG00000007555|ENSGALG00000000970|ENSGALG00000017159|ENSGALG00000010638|ENSGALG00000008355	gga:396252|gga:378914|gga:422211|gga:420790|gga:100529062|gga:770077|gga:419928|gga:395274|gga:424275|gga:429072|gga:423172|gga:416161|gga:396167|gga:419823|gga:373987|gga:693255|gga:396341|gga:374260|gga:395401|gga:395476|gga:395284|	396252|378914|422211|420790|100529062|770077|419928|395274|424275|429072|423172|416161|396167|419823|373987|693255|396341|374260|395401|395476|395284|	http://www.genome.jp/kegg-bin/show_pathway?gga04115
Oxidative phosphorylation	KEGG PATHWAY	gga00190	39	114	0.543749	1	ENSGALG00000008836|ENSGALG00000009076|ENSGALG00000014981|ENSGALG00000018382|ENSGALG00000013191|ENSGALG00000006753|ENSGALG00000007190|ENSGALG00000014800|ENSGALG00000013167|ENSGALG00000028885|ENSGALG00000013621|ENSGALG00000018368|ENSGALG00000011325|ENSGALG00000004302|ENSGALG00000017282|ENSGALG00000018367|ENSGALG00000018366|ENSGALG00000018364|ENSGALG00000008606|ENSGALG00000027578|ENSGALG00000028026|…	gga:427854|gga:424978|gga:770190|gga:807636|gga:420976|gga:419108|gga:417249|gga:395821|gga:395758|gga:421392|gga:426199|gga:807646|gga:417907|gga:424032|gga:419039|gga:807637|gga:807638|gga:807643|gga:424102|gga:768854|gga:374122|gga:395473|gga:418508|gga:420259|gga:426673|gga:423280|gga:415826|gga:772135|gga:769424|gga:374159|gga:807644|gga:807635|gga:807640|gga:807639|gga:770135|gga:395497|gga…	427854|424978|770190|807636|420976|419108|417249|395821|395758|421392|426199|807646|417907|424032|419039|807637|807638|807643|424102|768854|374122|395473|418508|420259|426673|423280|415826|772135|769424|374159|807644|807635|807640|807639|770135|395497|420210|807645|100857596|	http://www.genome.jp/kegg-bin/show_pathway?gga00190
Synthesis and degradation of ketone bodies	KEGG PATHWAY	gga00072	3	8	0.555464	1	ENSGALG00000011659|ENSGALG00000014862|ENSGALG00000006947	gga:421587|gga:396379|gga:424891|	421587|396379|424891|	http://www.genome.jp/kegg-bin/show_pathway?gga00072
Pentose and glucuronate interconversions	KEGG PATHWAY	gga00040	6	17	0.55637	1	ENSGALG00000006173|ENSGALG00000013067|ENSGALG00000019284|ENSGALG00000017135|ENSGALG00000011805|ENSGALG00000008855|ENSGALG00000004725	gga:420432|gga:418169|gga:418169|gga:418953|gga:422660|gga:373900|gga:416880|	420432|418169|418169|418953|422660|373900|416880|	http://www.genome.jp/kegg-bin/show_pathway?gga00040
Protein export	KEGG PATHWAY	gga03060	7	20	0.557503	1	ENSGALG00000001000|ENSGALG00000026009|ENSGALG00000000218|ENSGALG00000009592|ENSGALG00000011403|ENSGALG00000002462|ENSGALG00000009379	gga:396487|gga:770243|gga:770061|gga:423284|gga:422626|gga:415334|gga:424993|	396487|770243|770061|423284|422626|415334|424993|	http://www.genome.jp/kegg-bin/show_pathway?gga03060
Butirosin and neomycin biosynthesis	KEGG PATHWAY	gga00524	2	5	0.558128	1	ENSGALG00000009754|ENSGALG00000004222	gga:374044|gga:373889|	374044|373889|	http://www.genome.jp/kegg-bin/show_pathway?gga00524
Glycine, serine and threonine metabolism	KEGG PATHWAY	gga00260	11	32	0.562855	1	ENSGALG00000013069|ENSGALG00000002397|ENSGALG00000002988|ENSGALG00000015053|ENSGALG00000015180|ENSGALG00000003948|ENSGALG00000016651|ENSGALG00000016196|ENSGALG00000011331|ENSGALG00000002855|Novel00750	gga:418172|gga:417540|gga:424381|gga:374222|gga:427263|gga:552895|gga:422034|gga:418545|gga:424716|gga:417146|gga:420015|	418172|417540|424381|374222|427263|552895|422034|418545|424716|417146|420015|	http://www.genome.jp/kegg-bin/show_pathway?gga00260
Valine, leucine and isoleucine degradation	KEGG PATHWAY	gga00280	14	41	0.567014	1	ENSGALG00000021843|ENSGALG00000008185|ENSGALG00000000081|ENSGALG00000016872|ENSGALG00000024271|ENSGALG00000011659|ENSGALG00000016124|ENSGALG00000011255|ENSGALG00000002777|ENSGALG00000020876|ENSGALG00000011100|ENSGALG00000014862|ENSGALG00000016697|ENSGALG00000004725	gga:427269|gga:424071|gga:417039|gga:418774|gga:770828|gga:421587|gga:420290|gga:429115|gga:426847|gga:424072|gga:420632|gga:396379|gga:422049|gga:416880|	427269|424071|417039|418774|770828|421587|420290|429115|426847|424072|420632|396379|422049|416880|	http://www.genome.jp/kegg-bin/show_pathway?gga00280
Amino sugar and nucleotide sugar metabolism	KEGG PATHWAY	gga00520	15	45	0.60987	1	ENSGALG00000011016|ENSGALG00000009754|ENSGALG00000000085|ENSGALG00000014122|ENSGALG00000015320|ENSGALG00000002417|ENSGALG00000004222|ENSGALG00000015331|ENSGALG00000004956|ENSGALG00000004614|ENSGALG00000001937|ENSGALG00000000486|ENSGALG00000002725|ENSGALG00000008855|ENSGALG00000016801	gga:424691|gga:374044|gga:419514|gga:408182|gga:427283|gga:769292|gga:373889|gga:427285|gga:415783|gga:429074|gga:415320|gga:426435|gga:424368|gga:373900|gga:418728|	424691|374044|419514|408182|427283|769292|373889|427285|415783|429074|415320|426435|424368|373900|418728|	http://www.genome.jp/kegg-bin/show_pathway?gga00520
mTOR signaling pathway	KEGG PATHWAY	gga04150	17	51	0.610035	1	ENSGALG00000003339|ENSGALG00000015082|ENSGALG00000027699|ENSGALG00000023857|ENSGALG00000010290|ENSGALG00000001501|ENSGALG00000021573|ENSGALG00000001487|ENSGALG00000026971|Novel00759|ENSGALG00000014832|ENSGALG00000007574|ENSGALG00000002583|ENSGALG00000005198|ENSGALG00000017005|ENSGALG00000003205|ENSGALG00000000550|ENSGALG00000007097	gga:419455|gga:396148|gga:100858349|gga:769780|gga:395909|gga:373953|gga:417319|gga:419605|gga:419605|gga:420105|gga:427185|gga:422311|gga:419444|gga:417637|gga:418865|gga:426773|gga:419957|gga:422273|	419455|396148|100858349|769780|395909|373953|417319|419605|419605|420105|427185|422311|419444|417637|418865|426773|419957|422273|	http://www.genome.jp/kegg-bin/show_pathway?gga04150
Homologous recombination	KEGG PATHWAY	gga03440	8	24	0.61544	1	ENSGALG00000010700|ENSGALG00000017211|ENSGALG00000003072|ENSGALG00000004516|ENSGALG00000026865|ENSGALG00000026234|ENSGALG00000008256|ENSGALG00000017307	gga:420578|gga:395555|gga:417563|gga:396086|gga:420438|gga:100859398|gga:415577|gga:419053|	420578|395555|417563|396086|420438|100859398|415577|419053|	http://www.genome.jp/kegg-bin/show_pathway?gga03440
Glycosaminoglycan degradation	KEGG PATHWAY	gga00531	6	18	0.621611	1	ENSGALG00000007027|ENSGALG00000004438|ENSGALG00000029000|ENSGALG00000002138|ENSGALG00000001937|ENSGALG00000000785	gga:422081|gga:771459|gga:100859903|gga:415908|gga:415320|gga:426739|	422081|771459|100859903|415908|415320|426739|	http://www.genome.jp/kegg-bin/show_pathway?gga00531
Sulfur metabolism	KEGG PATHWAY	gga00920	3	9	0.64638	1	ENSGALG00000009576|ENSGALG00000010542|ENSGALG00000015421	gga:421347|gga:422530|gga:421132|	421347|422530|421132|	http://www.genome.jp/kegg-bin/show_pathway?gga00920
Calcium signaling pathway	KEGG PATHWAY	gga04020	52	157	0.65242	1	ENSGALG00000001837|ENSGALG00000016564|ENSGALG00000016912|ENSGALG00000004829|ENSGALG00000013929|ENSGALG00000023648|ENSGALG00000008177|ENSGALG00000023142|ENSGALG00000012224|ENSGALG00000003837|ENSGALG00000009705|ENSGALG00000023541|ENSGALG00000021313|ENSGALG00000005693|ENSGALG00000012363|ENSGALG00000003149|ENSGALG00000007509|ENSGALG00000003238|ENSGALG00000016992|ENSGALG00000011080|ENSGALG00000003901|…	gga:417509|gga:421998|gga:408082|gga:415958|gga:395509|gga:378804|gga:427721|gga:429116|gga:420752|gga:415732|gga:396111|gga:427803|gga:770488|gga:395807|gga:396494|gga:419910|gga:419313|gga:374077|gga:428070|gga:428906|gga:374166|gga:100857635|gga:427678|gga:420416|gga:427623|gga:431090|gga:427687|gga:374072|gga:374175|gga:395971|gga:776273|gga:418612|gga:419934|gga:427212|gga:395339|gga:771952|…	417509|421998|408082|415958|395509|378804|427721|429116|420752|415732|396111|427803|770488|395807|396494|419910|419313|374077|428070|428906|374166|100857635|427678|420416|427623|431090|427687|374072|374175|395971|776273|418612|419934|427212|395339|771952|416526|427705|396445|423737|422828|772372|396446|426793|395707|396065|424116|395855|428278|428209|417543|428409|	http://www.genome.jp/kegg-bin/show_pathway?gga04020
Metabolism of xenobiotics by cytochrome P450	KEGG PATHWAY	gga00980	12	37	0.654495	1	ENSGALG00000016325|ENSGALG00000025822|ENSGALG00000004436|ENSGALG00000006344|ENSGALG00000007129|ENSGALG00000003445|ENSGALG00000014708|ENSGALG00000004005|ENSGALG00000011805|ENSGALG00000008409|ENSGALG00000012245|ENSGALG00000016027	gga:414896|gga:421466|gga:416477|gga:396322|gga:395389|gga:424404|gga:418302|gga:419471|gga:422660|gga:423881|gga:422705|gga:418512|	414896|421466|416477|396322|395389|424404|418302|419471|422660|423881|422705|418512|	http://www.genome.jp/kegg-bin/show_pathway?gga00980
Nucleotide excision repair	KEGG PATHWAY	gga03420	12	37	0.654495	1	ENSGALG00000010700|ENSGALG00000026517|ENSGALG00000000169|ENSGALG00000026741|ENSGALG00000003072|ENSGALG00000026234|Novel00846|ENSGALG00000014790|ENSGALG00000013384|ENSGALG00000011910|ENSGALG00000013733|ENSGALG00000017307	gga:420578|gga:100859719|gga:373984|gga:422668|gga:417563|gga:100859398|gga:427153|gga:771294|gga:430516|gga:423521|gga:769754|gga:419053|	420578|100859719|373984|422668|417563|100859398|427153|771294|430516|423521|769754|419053|	http://www.genome.jp/kegg-bin/show_pathway?gga03420
Drug metabolism - cytochrome P450	KEGG PATHWAY	gga00982	11	34	0.656925	1	ENSGALG00000016325|ENSGALG00000008185|ENSGALG00000004436|ENSGALG00000006344|ENSGALG00000007129|ENSGALG00000003445|ENSGALG00000014708|ENSGALG00000011805|ENSGALG00000020876|ENSGALG00000012245|ENSGALG00000008409	gga:414896|gga:424071|gga:416477|gga:396322|gga:395389|gga:424404|gga:418302|gga:422660|gga:424072|gga:422705|gga:423881|	414896|424071|416477|396322|395389|424404|418302|422660|424072|422705|423881|	http://www.genome.jp/kegg-bin/show_pathway?gga00982
Drug metabolism - other enzymes	KEGG PATHWAY	gga00983	9	28	0.663507	1	ENSGALG00000007382|ENSGALG00000006040|ENSGALG00000003732|ENSGALG00000004436|ENSGALG00000013073|ENSGALG00000006098|ENSGALG00000005509|ENSGALG00000011805|ENSGALG00000011770	gga:771849|gga:419255|gga:771901|gga:416477|gga:420942|gga:395653|gga:429083|gga:422660|gga:424256|	771849|419255|771901|416477|420942|395653|429083|422660|424256|	http://www.genome.jp/kegg-bin/show_pathway?gga00983
GnRH signaling pathway	KEGG PATHWAY	gga04912	25	77	0.673943	1	ENSGALG00000016564|ENSGALG00000000525|ENSGALG00000008016|Novel01383|Novel01883|ENSGALG00000005065|ENSGALG00000012363|ENSGALG00000005884|ENSGALG00000001001|ENSGALG00000003149|ENSGALG00000010870|ENSGALG00000007509|ENSGALG00000004796|ENSGALG00000004735|ENSGALG00000008875|ENSGALG00000005621|ENSGALG00000004998|ENSGALG00000026692|ENSGALG00000007779|ENSGALG00000005088|ENSGALG00000003837|ENSGALG000000043…	gga:421998|gga:419954|gga:386572|gga:100858386|gga:100858386|gga:396394|gga:396494|gga:420419|gga:417312|gga:419910|gga:424673|gga:419313|gga:395917|gga:416496|gga:427687|gga:374175|gga:396245|gga:419885|gga:395339|gga:423737|gga:415732|gga:417445|gga:415549|gga:373953|gga:374077|gga:395855|	421998|419954|386572|100858386|100858386|396394|396494|420419|417312|419910|424673|419313|395917|416496|427687|374175|396245|419885|395339|423737|415732|417445|415549|373953|374077|395855|	http://www.genome.jp/kegg-bin/show_pathway?gga04912
Ribosome biogenesis in eukaryotes	KEGG PATHWAY	gga03008	22	68	0.67622	1	ENSGALG00000006225|ENSGALG00000003260|ENSGALG00000001811|ENSGALG00000012807|ENSGALG00000013510|ENSGALG00000005054|ENSGALG00000000638|ENSGALG00000012795|ENSGALG00000020534|ENSGALG00000015288|ENSGALG00000002624|ENSGALG00000027989|ENSGALG00000001104|ENSGALG00000014568|ENSGALG00000023673|ENSGALG00000002569|ENSGALG00000014573|ENSGALG00000006703|ENSGALG00000008989|ENSGALG00000000258|ENSGALG00000008372|…	gga:415467|gga:417405|gga:419140|gga:420876|gga:426152|gga:422196|gga:769632|gga:420870|gga:425215|gga:427278|gga:423633|gga:417477|gga:417477|gga:418292|gga:768362|gga:396193|gga:426609|gga:420458|gga:421295|gga:425734|gga:421236|gga:415897|gga:423985|	415467|417405|419140|420876|426152|422196|769632|420870|425215|427278|423633|417477|417477|418292|768362|396193|426609|420458|421295|425734|421236|415897|423985|	http://www.genome.jp/kegg-bin/show_pathway?gga03008
VEGF signaling pathway	KEGG PATHWAY	gga04370	18	56	0.681063	1	ENSGALG00000001289|ENSGALG00000010290|ENSGALG00000004998|ENSGALG00000001501|ENSGALG00000023648|ENSGALG00000007687|ENSGALG00000002283|ENSGALG00000021573|ENSGALG00000004796|ENSGALG00000016141|ENSGALG00000012456|ENSGALG00000002583|ENSGALG00000026692|ENSGALG00000016171|ENSGALG00000007963|ENSGALG00000005069|ENSGALG00000023541|ENSGALG00000005065	gga:770341|gga:395909|gga:396245|gga:373953|gga:378804|gga:415549|gga:415917|gga:417319|gga:395917|gga:776273|gga:418044|gga:419444|gga:419885|gga:396416|gga:419346|gga:396451|gga:427803|gga:396394|	770341|395909|396245|373953|378804|415549|415917|417319|395917|776273|418044|419444|419885|396416|419346|396451|427803|396394|	http://www.genome.jp/kegg-bin/show_pathway?gga04370
Selenocompound metabolism	KEGG PATHWAY	gga00450	5	16	0.690588	1	ENSGALG00000006188|ENSGALG00000010542|ENSGALG00000028714|ENSGALG00000011331|ENSGALG00000014575	gga:424517|gga:422530|gga:425613|gga:424716|gga:426612|	424517|422530|425613|424716|426612|	http://www.genome.jp/kegg-bin/show_pathway?gga00450
Wnt signaling pathway	KEGG PATHWAY	gga04310	38	117	0.694466	1	ENSGALG00000006080|ENSGALG00000012998|ENSGALG00000024120|ENSGALG00000023648|ENSGALG00000006474|ENSGALG00000011905|ENSGALG00000017184|ENSGALG00000003485|ENSGALG00000007555|ENSGALG00000025919|ENSGALG00000012017|ENSGALG00000010870|ENSGALG00000010055|ENSGALG00000014977|ENSGALG00000002588|ENSGALG00000002229|ENSGALG00000012654|ENSGALG00000023536|ENSGALG00000017242|ENSGALG00000015596|ENSGALG00000001600|…	gga:422234|gga:418154|gga:426903|gga:378804|gga:416319|gga:395964|gga:418983|gga:419928|gga:396341|gga:428413|gga:423532|gga:424673|gga:421422|gga:418335|gga:395479|gga:416181|gga:420815|gga:374060|gga:373887|gga:421808|gga:419416|gga:416022|gga:427687|gga:378891|gga:395442|gga:374175|gga:423958|gga:373977|gga:427856|gga:374062|gga:423737|gga:429040|gga:420332|gga:426045|gga:418044|gga:419346|gga…	422234|418154|426903|378804|416319|395964|418983|419928|396341|428413|423532|424673|421422|418335|395479|416181|420815|374060|373887|421808|419416|416022|427687|378891|395442|374175|423958|373977|427856|374062|423737|429040|420332|426045|418044|419346|771460|374059|	http://www.genome.jp/kegg-bin/show_pathway?gga04310
Glutathione metabolism	KEGG PATHWAY	gga00480	12	38	0.695507	1	ENSGALG00000016325|ENSGALG00000001062|ENSGALG00000005782|ENSGALG00000006344|ENSGALG00000008818|ENSGALG00000027501|ENSGALG00000003445|ENSGALG00000014708|ENSGALG00000002797|ENSGALG00000008409|ENSGALG00000006565|ENSGALG00000006501	gga:414896|gga:419121|gga:424492|gga:396322|gga:424112|gga:395667|gga:424404|gga:418302|gga:419450|gga:423881|gga:416945|gga:416943|	414896|419121|424492|396322|424112|395667|424404|418302|419450|423881|416945|416943|	http://www.genome.jp/kegg-bin/show_pathway?gga00480
Glycosphingolipid biosynthesis - ganglio series	KEGG PATHWAY	gga00604	4	13	0.70384	1	ENSGALG00000001808|ENSGALG00000001937|ENSGALG00000016210|ENSGALG00000015749	gga:414797|gga:415320|gga:396140|gga:407775|	414797|415320|396140|407775|	http://www.genome.jp/kegg-bin/show_pathway?gga00604
Biosynthesis of amino acids	KEGG PATHWAY	gga01230	18	57	0.713613	1	ENSGALG00000005127|ENSGALG00000003678|ENSGALG00000002397|ENSGALG00000002988|ENSGALG00000008518|ENSGALG00000015180|ENSGALG00000008818|ENSGALG00000010522|ENSGALG00000014528|ENSGALG00000002576|ENSGALG00000016196|ENSGALG00000001992|ENSGALG00000015544|ENSGALG00000011331|ENSGALG00000002479|ENSGALG00000007300|ENSGALG00000009519|ENSGALG00000023689	gga:423019|gga:396489|gga:417540|gga:424381|gga:417253|gga:427263|gga:424112|gga:423976|gga:395689|gga:417545|gga:418545|gga:396456|gga:427308|gga:424716|gga:423628|gga:769203|gga:423272|gga:417185|	423019|396489|417540|424381|417253|427263|424112|423976|395689|417545|418545|396456|427308|424716|423628|769203|423272|417185|	http://www.genome.jp/kegg-bin/show_pathway?gga01230
Mucin type O-Glycan biosynthesis	KEGG PATHWAY	gga00512	8	26	0.715964	1	ENSGALG00000009078|ENSGALG00000005584|ENSGALG00000011235|ENSGALG00000001130|ENSGALG00000009452|ENSGALG00000001862|ENSGALG00000006665|ENSGALG00000016210	gga:421305|gga:423034|gga:420642|gga:417480|gga:423263|gga:396168|gga:429501|gga:396140|	421305|423034|420642|417480|423263|396168|429501|396140|	http://www.genome.jp/kegg-bin/show_pathway?gga00512
Regulation of autophagy	KEGG PATHWAY	gga04140	8	26	0.715964	1	ENSGALG00000002345|ENSGALG00000004932|ENSGALG00000023857|ENSGALG00000011574|ENSGALG00000008282|ENSGALG00000008887|ENSGALG00000014832|ENSGALG00000002973	gga:427390|gga:415961|gga:769780|gga:428449|gga:772074|gga:100857877|gga:427185|gga:420018|	427390|415961|769780|428449|772074|100857877|427185|420018|	http://www.genome.jp/kegg-bin/show_pathway?gga04140
Melanogenesis	KEGG PATHWAY	gga04916	28	88	0.725182	1	ENSGALG00000012998|ENSGALG00000016912|ENSGALG00000008393|ENSGALG00000011905|ENSGALG00000007509|ENSGALG00000023536|ENSGALG00000017242|ENSGALG00000012735|ENSGALG00000002523|ENSGALG00000001600|ENSGALG00000008875|ENSGALG00000005621|ENSGALG00000008382|ENSGALG00000028069|ENSGALG00000009064|ENSGALG00000004998|ENSGALG00000026692|ENSGALG00000005088|ENSGALG00000007779|ENSGALG00000011355|ENSGALG00000003837|…	gga:418154|gga:408082|gga:100859610|gga:395964|gga:419313|gga:374060|gga:373887|gga:420854|gga:427417|gga:419416|gga:427687|gga:374175|gga:396368|gga:427856|gga:374062|gga:396245|gga:419885|gga:423737|gga:395339|gga:429040|gga:415732|gga:415549|gga:373953|gga:418335|gga:374097|gga:395855|gga:374059|gga:418123|	418154|408082|100859610|395964|419313|374060|373887|420854|427417|419416|427687|374175|396368|427856|374062|396245|419885|423737|395339|429040|415732|415549|373953|418335|374097|395855|374059|418123|	http://www.genome.jp/kegg-bin/show_pathway?gga04916
Vascular smooth muscle contraction	KEGG PATHWAY	gga04270	34	107	0.742128	1	ENSGALG00000002016|ENSGALG00000014852|ENSGALG00000014854|ENSGALG00000028567|ENSGALG00000012185|ENSGALG00000006663|ENSGALG00000005065|ENSGALG00000003806|ENSGALG00000002632|ENSGALG00000003149|ENSGALG00000007509|ENSGALG00000024000|ENSGALG00000004574|ENSGALG00000012735|Novel00657|ENSGALG00000006343|ENSGALG00000027617|ENSGALG00000008875|ENSGALG00000024449|ENSGALG00000027575|ENSGALG00000014182|ENSGALG0…	gga:415905|gga:396215|gga:396215|gga:396215|gga:772082|gga:419752|gga:396394|gga:395442|gga:423990|gga:419910|gga:419313|gga:396065|gga:395765|gga:420854|gga:396084|gga:396084|gga:770907|gga:427687|gga:420022|gga:420786|gga:395971|gga:396020|gga:373965|gga:396245|gga:423042|gga:395339|gga:427705|gga:396445|gga:101749340|gga:415732|gga:415549|gga:373953|gga:374077|gga:395855|gga:396019|gga:419559|…	415905|396215|396215|396215|772082|419752|396394|395442|423990|419910|419313|396065|395765|420854|396084|396084|770907|427687|420022|420786|395971|396020|373965|396245|423042|395339|427705|396445|101749340|415732|415549|373953|374077|395855|396019|419559|428278|	http://www.genome.jp/kegg-bin/show_pathway?gga04270
Cysteine and methionine metabolism	KEGG PATHWAY	gga00270	9	30	0.751077	1	ENSGALG00000013257|ENSGALG00000000081|ENSGALG00000002030|ENSGALG00000002358|ENSGALG00000016196|ENSGALG00000007960|ENSGALG00000011331|ENSGALG00000025796|ENSGALG00000002479	gga:373997|gga:417039|gga:419146|gga:427391|gga:418545|gga:416675|gga:424716|gga:421918|gga:423628|	373997|417039|419146|427391|418545|416675|424716|421918|423628|	http://www.genome.jp/kegg-bin/show_pathway?gga00270
Galactose metabolism	KEGG PATHWAY	gga00052	9	30	0.751077	1	ENSGALG00000011016|ENSGALG00000009754|ENSGALG00000028585|ENSGALG00000004222|ENSGALG00000013067|ENSGALG00000019284|ENSGALG00000004181|ENSGALG00000000486|ENSGALG00000008855|Novel01693	gga:424691|gga:374044|gga:100859356|gga:373889|gga:418169|gga:418169|gga:416462|gga:426435|gga:373900|gga:423232|	424691|374044|100859356|373889|418169|418169|416462|426435|373900|423232|	http://www.genome.jp/kegg-bin/show_pathway?gga00052
Jak-STAT signaling pathway	KEGG PATHWAY	gga04630	38	120	0.759234	1	ENSGALG00000005848|ENSGALG00000002112|ENSGALG00000008153|ENSGALG00000020316|ENSGALG00000000742|ENSGALG00000003267|Novel02061|ENSGALG00000021573|ENSGALG00000014561|ENSGALG00000005638|ENSGALG00000008016|ENSGALG00000003485|ENSGALG00000007158|ENSGALG00000007555|ENSGALG00000004821|ENSGALG00000024075|ENSGALG00000002583|ENSGALG00000003282|ENSGALG00000010016|ENSGALG00000010915|ENSGALG00000013869|ENSGALG0…	gga:693251|gga:419620|gga:416686|gga:422219|gga:100858838|gga:420027|gga:100858964|gga:417319|gga:427947|gga:395199|gga:386572|gga:419928|gga:416630|gga:396341|gga:395815|gga:419771|gga:419444|gga:395556|gga:428570|gga:395337|gga:421686|gga:770428|gga:419429|gga:395584|gga:430113|gga:396216|gga:395258|gga:418502|gga:418666|gga:422230|gga:395335|gga:424044|gga:771315|gga:420332|gga:395845|gga:3952…	693251|419620|416686|422219|100858838|420027|100858964|417319|427947|395199|386572|419928|416630|396341|395815|419771|419444|395556|428570|395337|421686|770428|419429|395584|430113|396216|395258|418502|418666|422230|395335|424044|771315|420332|395845|395299|424704|396488|	http://www.genome.jp/kegg-bin/show_pathway?gga04630
Porphyrin and chlorophyll metabolism	KEGG PATHWAY	gga00860	7	24	0.768619	1	ENSGALG00000026480|ENSGALG00000000291|ENSGALG00000005571|ENSGALG00000003948|ENSGALG00000010434|ENSGALG00000011805|ENSGALG00000007638	gga:100859013|gga:419701|gga:424482|gga:552895|gga:771940|gga:422660|gga:416663|	100859013|419701|424482|552895|771940|422660|416663|	http://www.genome.jp/kegg-bin/show_pathway?gga00860
Glyoxylate and dicarboxylate metabolism	KEGG PATHWAY	gga00630	7	24	0.768619	1	ENSGALG00000003678|ENSGALG00000016872|ENSGALG00000005888|ENSGALG00000011659|ENSGALG00000008858|ENSGALG00000008518|ENSGALG00000016697	gga:396489|gga:418774|gga:416559|gga:421587|gga:421281|gga:417253|gga:422049|	396489|418774|416559|421587|421281|417253|422049|	http://www.genome.jp/kegg-bin/show_pathway?gga00630
Pentose phosphate pathway	KEGG PATHWAY	gga00030	6	21	0.780203	1	ENSGALG00000011016|ENSGALG00000005127|ENSGALG00000015544|ENSGALG00000004956|ENSGALG00000000486|ENSGALG00000002797	gga:424691|gga:423019|gga:427308|gga:415783|gga:426435|gga:419450|	424691|423019|427308|415783|426435|419450|	http://www.genome.jp/kegg-bin/show_pathway?gga00030
Arachidonic acid metabolism	KEGG PATHWAY	gga00590	15	50	0.783954	1	ENSGALG00000012791|ENSGALG00000011429|ENSGALG00000006565|ENSGALG00000016567|ENSGALG00000004779|ENSGALG00000006501|ENSGALG00000001062|ENSGALG00000010402|ENSGALG00000012185|ENSGALG00000016027|ENSGALG00000005069|ENSGALG00000011450|ENSGALG00000005065|ENSGALG00000028529|ENSGALG00000026611	gga:418101|gga:417918|gga:416945|gga:421999|gga:417214|gga:416943|gga:419121|gga:395863|gga:772082|gga:418512|gga:396451|gga:770665|gga:396394|gga:374110|gga:100859277|	418101|417918|416945|421999|417214|416943|419121|395863|772082|418512|396451|770665|396394|374110|100859277|	http://www.genome.jp/kegg-bin/show_pathway?gga00590
Riboflavin metabolism	KEGG PATHWAY	gga00740	3	11	0.786236	1	ENSGALG00000002896|ENSGALG00000002869|ENSGALG00000027700	gga:426929|gga:426928|gga:100857898|	426929|426928|100857898|	http://www.genome.jp/kegg-bin/show_pathway?gga00740
Purine metabolism	KEGG PATHWAY	gga00230	43	137	0.791525	1	ENSGALG00000016471|ENSGALG00000008179|ENSGALG00000011387|ENSGALG00000012224|ENSGALG00000007742|ENSGALG00000005395|ENSGALG00000008563|ENSGALG00000007078|ENSGALG00000014727|ENSGALG00000011618|ENSGALG00000006626|ENSGALG00000016312|ENSGALG00000016278|ENSGALG00000012655|ENSGALG00000015983|ENSGALG00000003651|ENSGALG00000013941|ENSGALG00000003570|ENSGALG00000026234|ENSGALG00000002057|ENSGALG00000011016|…	gga:421954|gga:423871|gga:422621|gga:420752|gga:424932|gga:426805|gga:416708|gga:423826|gga:769469|gga:776127|gga:395834|gga:418593|gga:421878|gga:418071|gga:395315|gga:420034|gga:421692|gga:396091|gga:100859398|gga:424754|gga:424691|gga:427253|gga:396456|gga:395653|gga:424697|gga:426928|gga:428713|gga:396534|gga:395339|gga:428579|gga:396002|gga:415732|gga:424700|gga:415455|gga:423041|gga:422530|…	421954|423871|422621|420752|424932|426805|416708|423826|769469|776127|395834|418593|421878|418071|395315|420034|421692|396091|100859398|424754|424691|427253|396456|395653|424697|426928|428713|396534|395339|428579|396002|415732|424700|415455|423041|422530|426929|424116|426435|100857155|419053|423343|419194|	http://www.genome.jp/kegg-bin/show_pathway?gga00230
beta-Alanine metabolism	KEGG PATHWAY	gga00410	7	25	0.807747	1	Novel00750|ENSGALG00000024271|ENSGALG00000007129|ENSGALG00000005509|ENSGALG00000019514|ENSGALG00000007588|ENSGALG00000004725	gga:420015|gga:770828|gga:395389|gga:429083|gga:421013|gga:395743|gga:416880|	420015|770828|395389|429083|421013|395743|416880|	http://www.genome.jp/kegg-bin/show_pathway?gga00410
Renin-angiotensin system	KEGG PATHWAY	gga04614	4	15	0.812805	1	ENSGALG00000027501|ENSGALG00000024000|ENSGALG00000014769|ENSGALG00000000498	gga:395667|gga:396065|gga:427167|gga:419953|	395667|396065|427167|419953|	http://www.genome.jp/kegg-bin/show_pathway?gga04614
Aminoacyl-tRNA biosynthesis	KEGG PATHWAY	gga00970	19	64	0.818628	1	ENSGALG00000003985|ENSGALG00000011228|ENSGALG00000001965|ENSGALG00000012355|ENSGALG00000003087|ENSGALG00000007494|ENSGALG00000015806|ENSGALG00000025990|ENSGALG00000028714|ENSGALG00000012805|ENSGALG00000006853|ENSGALG00000026218|ENSGALG00000011877|ENSGALG00000017262|ENSGALG00000003563|ENSGALG00000005236|ENSGALG00000007195|ENSGALG00000026809|ENSGALG00000009566	gga:415389|gga:423458|gga:415668|gga:424296|gga:426856|gga:416347|gga:421823|gga:100859604|gga:425613|gga:428482|gga:416057|gga:770407|gga:420702|gga:419026|gga:419666|gga:424812|gga:416976|gga:426697|gga:421346|	415389|423458|415668|424296|426856|416347|421823|100859604|425613|428482|416057|770407|420702|419026|419666|424812|416976|426697|421346|	http://www.genome.jp/kegg-bin/show_pathway?gga00970
Pyrimidine metabolism	KEGG PATHWAY	gga00240	26	86	0.818823	1	ENSGALG00000011387|ENSGALG00000008179|ENSGALG00000005395|ENSGALG00000008563|ENSGALG00000014447|ENSGALG00000007078|ENSGALG00000016312|ENSGALG00000016278|ENSGALG00000012655|ENSGALG00000028982|ENSGALG00000003651|ENSGALG00000026234|ENSGALG00000002057|ENSGALG00000011770|ENSGALG00000016471|ENSGALG00000007382|ENSGALG00000005509|ENSGALG00000010481|ENSGALG00000007470|ENSGALG00000006040|ENSGALG00000003732|…	gga:422621|gga:423871|gga:426805|gga:416708|gga:426534|gga:423826|gga:418593|gga:421878|gga:418071|gga:421921|gga:420034|gga:100859398|gga:424754|gga:424256|gga:421954|gga:771849|gga:429083|gga:429100|gga:428713|gga:419255|gga:771901|gga:428659|gga:420942|gga:422556|gga:423343|gga:419053|	422621|423871|426805|416708|426534|423826|418593|421878|418071|421921|420034|100859398|424754|424256|421954|771849|429083|429100|428713|419255|771901|428659|420942|422556|423343|419053|	http://www.genome.jp/kegg-bin/show_pathway?gga00240
RNA polymerase	KEGG PATHWAY	gga03020	5	19	0.835121	1	ENSGALG00000011387|ENSGALG00000007470|ENSGALG00000012655|ENSGALG00000002057|ENSGALG00000005395	gga:422621|gga:428713|gga:418071|gga:424754|gga:426805|	422621|428713|418071|424754|426805|	http://www.genome.jp/kegg-bin/show_pathway?gga03020
Sphingolipid metabolism	KEGG PATHWAY	gga00600	13	46	0.846626	1	ENSGALG00000002412|ENSGALG00000004553|ENSGALG00000000307|ENSGALG00000026364|ENSGALG00000026910|ENSGALG00000009330|ENSGALG00000010818|ENSGALG00000010593|Novel01091|ENSGALG00000010482|ENSGALG00000015682|ENSGALG00000023541|ENSGALG00000010535|ENSGALG00000028960	gga:100859407|gga:423714|gga:420050|gga:422727|gga:419077|gga:421327|gga:424666|gga:423394|gga:423394|gga:423379|gga:427335|gga:427803|gga:422529|gga:430542|	100859407|423714|420050|422727|419077|421327|424666|423394|423394|423379|427335|427803|422529|430542|	http://www.genome.jp/kegg-bin/show_pathway?gga00600
Progesterone-mediated oocyte maturation	KEGG PATHWAY	gga04914	21	72	0.852636	1	ENSGALG00000011351|ENSGALG00000003085|ENSGALG00000008382|ENSGALG00000004998|ENSGALG00000003837|ENSGALG00000027798|ENSGALG00000007687|ENSGALG00000001501|ENSGALG00000021573|ENSGALG00000003826|ENSGALG00000002150|ENSGALG00000025810|ENSGALG00000000041|ENSGALG00000002583|ENSGALG00000008254|ENSGALG00000004179|ENSGALG00000006110|ENSGALG00000000596|ENSGALG00000007610|ENSGALG00000007779|ENSGALG00000007097	gga:423463|gga:396252|gga:396368|gga:396245|gga:415732|gga:100529062|gga:415549|gga:373953|gga:417319|gga:416838|gga:415326|gga:396167|gga:374097|gga:419444|gga:421228|gga:416842|gga:416575|gga:419960|gga:771857|gga:395339|gga:422273|	423463|396252|396368|396245|415732|100529062|415549|373953|417319|416838|415326|396167|374097|419444|421228|416842|416575|419960|771857|395339|422273|	http://www.genome.jp/kegg-bin/show_pathway?gga04914
Other glycan degradation	KEGG PATHWAY	gga00511	4	16	0.853544	1	ENSGALG00000002412|ENSGALG00000004112|ENSGALG00000001937|ENSGALG00000028960	gga:100859407|gga:419687|gga:415320|gga:430542|	100859407|419687|415320|430542|	http://www.genome.jp/kegg-bin/show_pathway?gga00511
Intestinal immune network for IgA production	KEGG PATHWAY	gga04672	8	30	0.859758	1	ENSGALG00000009870|ENSGALG00000008153|ENSGALG00000028341|ENSGALG00000007015|ENSGALG00000010915|ENSGALG00000000162|ENSGALG00000016852|ENSGALG00000000685	gga:395258|gga:416686|gga:100858236|gga:395385|gga:395337|gga:693256|gga:374229|gga:419964|	395258|416686|100858236|395385|395337|693256|374229|419964|	http://www.genome.jp/kegg-bin/show_pathway?gga04672
Ubiquinone and other terpenoid-quinone biosynthesis	KEGG PATHWAY	gga00130	2	9	0.870179	1	ENSGALG00000006861|ENSGALG00000023437	gga:416609|gga:769737|	416609|769737|	http://www.genome.jp/kegg-bin/show_pathway?gga00130
Phenylalanine, tyrosine and tryptophan biosynthesis	KEGG PATHWAY	gga00400	1	5	0.877678	1	ENSGALG00000000081	gga:417039|	417039|	http://www.genome.jp/kegg-bin/show_pathway?gga00400
Gap junction	KEGG PATHWAY	gga04540	22	77	0.883047	1	ENSGALG00000003085|ENSGALG00000013929|ENSGALG00000008016|Novel01383|Novel01883|ENSGALG00000012363|ENSGALG00000015729|ENSGALG00000003149|ENSGALG00000000059|ENSGALG00000007509|ENSGALG00000016992|ENSGALG00000021313|ENSGALG00000008875|ENSGALG00000008382|ENSGALG00000004998|ENSGALG00000026692|ENSGALG00000007779|ENSGALG00000027684|ENSGALG00000003837|ENSGALG00000007687|ENSGALG00000001501|ENSGALG000000032…	gga:396252|gga:395509|gga:386572|gga:100858386|gga:100858386|gga:396494|gga:427339|gga:419910|gga:431043|gga:419313|gga:428070|gga:770488|gga:427687|gga:396368|gga:396245|gga:419885|gga:395339|gga:421037|gga:415732|gga:415549|gga:373953|gga:374077|gga:374097|	396252|395509|386572|100858386|100858386|396494|427339|419910|431043|419313|428070|770488|427687|396368|396245|419885|395339|421037|415732|415549|373953|374077|374097|	http://www.genome.jp/kegg-bin/show_pathway?gga04540
One carbon pool by folate	KEGG PATHWAY	gga00670	4	17	0.886477	1	ENSGALG00000013480|ENSGALG00000011797|ENSGALG00000003570|ENSGALG00000015983	gga:426126|gga:423508|gga:396091|gga:395315|	426126|423508|396091|395315|	http://www.genome.jp/kegg-bin/show_pathway?gga00670
Glycerolipid metabolism	KEGG PATHWAY	gga00561	13	48	0.888364	1	ENSGALG00000004725|ENSGALG00000015425|ENSGALG00000013067|ENSGALG00000019284|ENSGALG00000002712|ENSGALG00000010244|ENSGALG00000010818|ENSGALG00000014569|ENSGALG00000016959|ENSGALG00000009056|ENSGALG00000001730|ENSGALG00000014836|ENSGALG00000012681|ENSGALG00000010786	gga:416880|gga:396219|gga:418169|gga:418169|gga:426846|gga:424599|gga:424666|gga:431066|gga:769506|gga:421303|gga:424747|gga:421059|gga:420826|gga:772367|	416880|396219|418169|418169|426846|424599|424666|431066|769506|421303|424747|421059|420826|772367|	http://www.genome.jp/kegg-bin/show_pathway?gga00561
ABC transporters	KEGG PATHWAY	gga02010	9	35	0.896931	1	ENSGALG00000015433|ENSGALG00000026269|ENSGALG00000007522|ENSGALG00000005647|ENSGALG00000016896|ENSGALG00000004333|ENSGALG00000006698|ENSGALG00000016164|ENSGALG00000000181	gga:373945|gga:427727|gga:422099|gga:424487|gga:418791|gga:417444|gga:416600|gga:418533|gga:427728|	373945|427727|422099|424487|418791|417444|416600|418533|427728|	http://www.genome.jp/kegg-bin/show_pathway?gga02010
Ascorbate and aldarate metabolism	KEGG PATHWAY	gga00053	2	10	0.90693	1	ENSGALG00000011805|ENSGALG00000004725	gga:422660|gga:416880|	422660|416880|	http://www.genome.jp/kegg-bin/show_pathway?gga00053
Sulfur relay system	KEGG PATHWAY	gga04122	2	10	0.90693	1	ENSGALG00000006303|ENSGALG00000014906	gga:415850|gga:427199|	415850|427199|	http://www.genome.jp/kegg-bin/show_pathway?gga04122
Glycosaminoglycan biosynthesis - keratan sulfate	KEGG PATHWAY	gga00533	3	14	0.907751	1	ENSGALG00000026437|ENSGALG00000016210|ENSGALG00000000913	gga:429123|gga:396140|gga:770257|	429123|396140|770257|	http://www.genome.jp/kegg-bin/show_pathway?gga00533
Tryptophan metabolism	KEGG PATHWAY	gga00380	10	39	0.907763	1	ENSGALG00000006188|ENSGALG00000008185|ENSGALG00000000081|ENSGALG00000024271|ENSGALG00000011659|ENSGALG00000016124|ENSGALG00000014155|ENSGALG00000025822|ENSGALG00000020876|ENSGALG00000004725	gga:424517|gga:424071|gga:417039|gga:770828|gga:421587|gga:420290|gga:426429|gga:421466|gga:424072|gga:416880|	424517|424071|417039|770828|421587|420290|426429|421466|424072|416880|	http://www.genome.jp/kegg-bin/show_pathway?gga00380
Lysine degradation	KEGG PATHWAY	gga00310	10	40	0.923805	1	ENSGALG00000013297|ENSGALG00000016124|ENSGALG00000024271|ENSGALG00000006783|ENSGALG00000011659|ENSGALG00000008472|ENSGALG00000014155|ENSGALG00000000843|ENSGALG00000008953|ENSGALG00000004725	gga:426932|gga:420290|gga:770828|gga:424882|gga:421587|gga:417250|gga:426429|gga:420078|gga:417757|gga:416880|	426932|420290|770828|424882|421587|417250|426429|420078|417757|416880|	http://www.genome.jp/kegg-bin/show_pathway?gga00310
Metabolic pathways	KEGG PATHWAY	gga01100	324	1003	0.926876	1	ENSGALG00000008836|ENSGALG00000003362|ENSGALG00000008179|ENSGALG00000010768|ENSGALG00000016116|ENSGALG00000009078|ENSGALG00000012655|ENSGALG00000008177|ENSGALG00000006121|ENSGALG00000024034|ENSGALG00000016803|ENSGALG00000011805|ENSGALG00000005693|ENSGALG00000009519|ENSGALG00000028529|ENSGALG00000005206|ENSGALG00000003678|ENSGALG00000016124|ENSGALG00000015849|ENSGALG00000003909|ENSGALG00000016331|…	gga:427854|gga:419158|gga:423871|gga:428583|gga:420283|gga:421305|gga:418071|gga:427721|gga:423070|gga:425661|gga:403122|gga:422660|gga:395807|gga:423272|gga:374110|gga:424810|gga:396489|gga:420290|gga:374189|gga:419179|gga:420335|gga:776432|gga:418101|gga:395650|gga:422982|gga:424666|gga:428374|gga:395667|gga:421132|gga:415716|gga:769506|gga:417907|gga:418953|gga:415482|gga:423628|gga:395373|gga…	427854|419158|423871|428583|420283|421305|418071|427721|423070|425661|403122|422660|395807|423272|374110|424810|396489|420290|374189|419179|420335|776432|418101|395650|422982|424666|428374|395667|421132|415716|769506|417907|418953|415482|423628|395373|419053|100857383|422547|374044|430557|423034|395816|395389|427782|424697|407775|429083|426928|395785|427335|776273|420259|422935|424978|415826|4266…	http://www.genome.jp/kegg-bin/show_pathway?gga01100
Phenylalanine metabolism	KEGG PATHWAY	gga00360	3	15	0.931488	1	ENSGALG00000007129|Novel00750|ENSGALG00000000081	gga:395389|gga:420015|gga:417039|	395389|420015|417039|	http://www.genome.jp/kegg-bin/show_pathway?gga00360
Glycosphingolipid biosynthesis - globo series	KEGG PATHWAY	gga00603	2	11	0.933751	1	ENSGALG00000001937|ENSGALG00000016210	gga:415320|gga:396140|	415320|396140|	http://www.genome.jp/kegg-bin/show_pathway?gga00603
Glycerophospholipid metabolism	KEGG PATHWAY	gga00564	23	85	0.939095	1	ENSGALG00000026900|ENSGALG00000012061|ENSGALG00000012185|ENSGALG00000009056|ENSGALG00000005065|ENSGALG00000012681|ENSGALG00000012543|ENSGALG00000001281|ENSGALG00000010818|ENSGALG00000015998|ENSGALG00000003574|ENSGALG00000016959|ENSGALG00000004300|ENSGALG00000004875|ENSGALG00000008736|ENSGALG00000014570|ENSGALG00000012769|ENSGALG00000000142|ENSGALG00000000165|ENSGALG00000029058|Novel01919|ENSGALG0…	gga:770321|gga:424263|gga:772082|gga:421303|gga:396394|gga:420826|gga:424321|gga:395650|gga:424666|gga:428374|gga:415716|gga:769506|gga:422997|gga:416508|gga:427774|gga:418293|gga:418098|gga:421152|gga:419517|gga:423496|gga:423496|gga:421059|gga:424747|gga:772367|	770321|424263|772082|421303|396394|420826|424321|395650|424666|428374|415716|769506|422997|416508|427774|418293|418098|421152|419517|423496|423496|421059|424747|772367|	http://www.genome.jp/kegg-bin/show_pathway?gga00564
Cell adhesion molecules (CAMs)	KEGG PATHWAY	gga04514	30	108	0.940114	1	ENSGALG00000007015|ENSGALG00000022789|ENSGALG00000008747|ENSGALG00000001774|ENSGALG00000026862|ENSGALG00000006742|Novel01559|ENSGALG00000015032|ENSGALG00000005102|ENSGALG00000009514|ENSGALG00000003515|ENSGALG00000003123|ENSGALG00000001472|ENSGALG00000001896|ENSGALG00000005257|ENSGALG00000000957|ENSGALG00000002643|ENSGALG00000024372|ENSGALG00000009362|ENSGALG00000015746|ENSGALG00000005272|ENSGALG0…	gga:395385|gga:374102|gga:396225|gga:395822|gga:424910|gga:100857875|gga:396059|gga:427225|gga:419222|gga:396202|gga:771243|gga:428309|gga:419736|gga:424336|gga:424467|gga:419707|gga:424364|gga:425389|gga:396226|gga:418476|gga:374068|gga:100858236|gga:424402|gga:421960|gga:396343|gga:417786|gga:693256|gga:418662|gga:417171|gga:776920|	395385|374102|396225|395822|424910|100857875|396059|427225|419222|396202|771243|428309|419736|424336|424467|419707|424364|425389|396226|418476|374068|100858236|424402|421960|396343|417786|693256|418662|417171|776920|	http://www.genome.jp/kegg-bin/show_pathway?gga04514
SNARE interactions in vesicular transport	KEGG PATHWAY	gga04130	7	31	0.9459	1	ENSGALG00000007541|ENSGALG00000003262|ENSGALG00000008880|ENSGALG00000015012|ENSGALG00000002930|ENSGALG00000002882|ENSGALG00000024485	gga:419315|gga:770513|gga:770885|gga:422848|gga:426930|gga:416207|gga:420563|	419315|770513|770885|422848|426930|416207|420563|	http://www.genome.jp/kegg-bin/show_pathway?gga04130
Histidine metabolism	KEGG PATHWAY	gga00340	5	24	0.951449	1	ENSGALG00000007129|ENSGALG00000012377|ENSGALG00000004669|ENSGALG00000019514|ENSGALG00000004725	gga:395389|gga:424298|gga:417609|gga:421013|gga:416880|	395389|424298|417609|421013|416880|	http://www.genome.jp/kegg-bin/show_pathway?gga00340
Glycosaminoglycan biosynthesis - heparan sulfate / heparin	KEGG PATHWAY	gga00534	5	24	0.951449	1	ENSGALG00000028423|ENSGALG00000006071|ENSGALG00000016116|ENSGALG00000014934|ENSGALG00000008000	gga:395140|gga:395150|gga:420283|gga:422840|gga:425859|	395140|395150|420283|422840|425859|	http://www.genome.jp/kegg-bin/show_pathway?gga00534
Non-homologous end-joining	KEGG PATHWAY	gga03450	2	12	0.953128	1	ENSGALG00000011932|ENSGALG00000017211	gga:395767|gga:395555|	395767|395555|	http://www.genome.jp/kegg-bin/show_pathway?gga03450
Retinol metabolism	KEGG PATHWAY	gga00830	7	32	0.957173	1	ENSGALG00000008185|ENSGALG00000026353|ENSGALG00000014433|ENSGALG00000004436|ENSGALG00000011805|ENSGALG00000020876|ENSGALG00000012245	gga:424071|gga:776432|gga:426549|gga:416477|gga:422660|gga:424072|gga:422705|	424071|776432|426549|416477|422660|424072|422705|	http://www.genome.jp/kegg-bin/show_pathway?gga00830
Hedgehog signaling pathway	KEGG PATHWAY	gga04340	10	43	0.95838	1	ENSGALG00000019315|ENSGALG00000012998|ENSGALG00000002229|ENSGALG00000016279|ENSGALG00000009948|ENSGALG00000028069|ENSGALG00000026583|ENSGALG00000014977|ENSGALG00000011355|ENSGALG00000011630	gga:378891|gga:418154|gga:416181|gga:421879|gga:422460|gga:427856|gga:770168|gga:418335|gga:429040|gga:395956|	378891|418154|416181|421879|422460|427856|770168|418335|429040|395956|	http://www.genome.jp/kegg-bin/show_pathway?gga04340
Fanconi anemia pathway	KEGG PATHWAY	gga03460	10	43	0.95838	1	ENSGALG00000003072|ENSGALG00000010317|ENSGALG00000003720|ENSGALG00000010700|ENSGALG00000008256|ENSGALG00000004516|ENSGALG00000027370|ENSGALG00000000516|ENSGALG00000024481|ENSGALG00000015033	gga:417563|gga:395102|gga:415935|gga:420578|gga:415577|gga:396086|gga:100049617|gga:415854|gga:771417|gga:428622|	417563|395102|415935|420578|415577|396086|100049617|415854|771417|428622|	http://www.genome.jp/kegg-bin/show_pathway?gga03460
Fructose and mannose metabolism	KEGG PATHWAY	gga00051	7	33	0.966281	1	ENSGALG00000009754|Novel01165|ENSGALG00000015544|ENSGALG00000002417|ENSGALG00000004222|ENSGALG00000013067|ENSGALG00000019284|ENSGALG00000026776	gga:374044|gga:424401|gga:427308|gga:769292|gga:373889|gga:418169|gga:418169|gga:419040|	374044|424401|427308|769292|373889|418169|418169|419040|	http://www.genome.jp/kegg-bin/show_pathway?gga00051
Steroid hormone biosynthesis	KEGG PATHWAY	gga00140	7	33	0.966281	1	ENSGALG00000012834|ENSGALG00000011812|ENSGALG00000023122|ENSGALG00000004436|ENSGALG00000026349|ENSGALG00000025822|ENSGALG00000011805|ENSGALG00000015512	gga:418107|gga:422662|gga:422662|gga:416477|gga:769787|gga:421466|gga:422660|gga:420164|	418107|422662|422662|416477|769787|421466|422660|420164|	http://www.genome.jp/kegg-bin/show_pathway?gga00140
Tyrosine metabolism	KEGG PATHWAY	gga00350	7	34	0.97359	1	ENSGALG00000008185|Novel00750|ENSGALG00000000081|ENSGALG00000007129|ENSGALG00000006482|ENSGALG00000020876|ENSGALG00000012245	gga:424071|gga:420015|gga:417039|gga:395389|gga:415482|gga:424072|gga:422705|	424071|420015|417039|395389|415482|424072|422705|	http://www.genome.jp/kegg-bin/show_pathway?gga00350
N-Glycan biosynthesis	KEGG PATHWAY	gga00510	10	47	0.982605	1	ENSGALG00000009079|ENSGALG00000000285|ENSGALG00000005550|ENSGALG00000014361|ENSGALG00000014878|ENSGALG00000017022|ENSGALG00000000225|ENSGALG00000001038|ENSGALG00000001945|ENSGALG00000008336|ENSGALG00000016803	gga:417296|gga:419699|gga:396169|gga:421726|gga:421726|gga:418880|gga:395415|gga:419588|gga:770487|gga:415585|gga:403122|	417296|419699|396169|421726|421726|418880|395415|419588|770487|415585|403122|	http://www.genome.jp/kegg-bin/show_pathway?gga00510
Cardiac muscle contraction	KEGG PATHWAY	gga04260	12	56	0.987859	1	ENSGALG00000009844|ENSGALG00000000302|ENSGALG00000002563|ENSGALG00000028885|ENSGALG00000029021|ENSGALG00000018370|ENSGALG00000003521|ENSGALG00000013537|ENSGALG00000025842|ENSGALG00000018373|ENSGALG00000001096|ENSGALG00000015003|ENSGALG00000018367|ENSGALG00000005749	gga:423298|gga:396433|gga:770103|gga:421392|gga:430150|gga:807635|gga:396366|gga:396366|gga:396366|gga:807639|gga:770135|gga:396530|gga:807637|gga:415826|	423298|396433|770103|421392|430150|807635|396366|396366|396366|807639|770135|396530|807637|415826|	http://www.genome.jp/kegg-bin/show_pathway?gga04260
alpha-Linolenic acid metabolism	KEGG PATHWAY	gga00592	4	25	0.988464	1	ENSGALG00000005065|ENSGALG00000012185|ENSGALG00000002159|ENSGALG00000007178	gga:396394|gga:772082|gga:417366|gga:423122|	396394|772082|417366|423122|	http://www.genome.jp/kegg-bin/show_pathway?gga00592
Glycosylphosphatidylinositol(GPI)-anchor biosynthesis	KEGG PATHWAY	gga00563	3	22	0.992745	1	ENSGALG00000012903|ENSGALG00000003909|ENSGALG00000010768	gga:420908|gga:419179|gga:428583|	420908|419179|428583|	http://www.genome.jp/kegg-bin/show_pathway?gga00563
2-Oxocarboxylic acid metabolism	KEGG PATHWAY	gga01210	1	13	0.995771	1	ENSGALG00000008818	gga:424112|	424112|	http://www.genome.jp/kegg-bin/show_pathway?gga01210
Phototransduction	KEGG PATHWAY	gga04744	3	24	0.996323	1	ENSGALG00000010023|ENSGALG00000001334|ENSGALG00000001011	gga:395855|gga:419402|gga:768759|	395855|419402|768759|	http://www.genome.jp/kegg-bin/show_pathway?gga04744
Linoleic acid metabolism	KEGG PATHWAY	gga00591	3	28	0.999089	1	ENSGALG00000004436|ENSGALG00000005065|ENSGALG00000012185	gga:416477|gga:396394|gga:772082|	416477|396394|772082|	http://www.genome.jp/kegg-bin/show_pathway?gga00591
Ribosome	KEGG PATHWAY	gga03010	25	118	0.999398	1	ENSGALG00000015339|ENSGALG00000027227|ENSGALG00000016760|ENSGALG00000009312|ENSGALG00000022174|ENSGALG00000016731|ENSGALG00000003971|ENSGALG00000015280|ENSGALG00000011951|ENSGALG00000004362|ENSGALG00000010077|ENSGALG00000012172|ENSGALG00000015082|ENSGALG00000001658|ENSGALG00000004818|ENSGALG00000027648|ENSGALG00000005922|ENSGALG00000008550|ENSGALG00000004871|ENSGALG00000023191|ENSGALG00000003919|…	gga:418401|gga:396411|gga:418699|gga:100858296|gga:426845|gga:422066|gga:419682|gga:421121|gga:395181|gga:423000|gga:422477|gga:418016|gga:396148|gga:420003|gga:373957|gga:770261|gga:395269|gga:416706|gga:423726|gga:770813|gga:416253|gga:770979|gga:421585|gga:100859914|gga:421698|	418401|396411|418699|100858296|426845|422066|419682|421121|395181|423000|422477|418016|396148|420003|373957|770261|395269|416706|423726|770813|416253|770979|421585|100859914|421698|	http://www.genome.jp/kegg-bin/show_pathway?gga03010
Glycosphingolipid biosynthesis - lacto and neolacto series	KEGG PATHWAY	gga00601	1	21	0.999854	1	ENSGALG00000009046	gga:427782|	427782|	http://www.genome.jp/kegg-bin/show_pathway?gga00601
Neuroactive ligand-receptor interaction	KEGG PATHWAY	gga04080	51	285	1	1	ENSGALG00000002707|ENSGALG00000016912|ENSGALG00000012396|Novel01064|ENSGALG00000007278|ENSGALG00000005657|Novel01138|ENSGALG00000004121|ENSGALG00000010983|ENSGALG00000010683|ENSGALG00000006575|ENSGALG00000015729|ENSGALG00000017228|ENSGALG00000013334|ENSGALG00000017327|ENSGALG00000016992|ENSGALG00000011080|ENSGALG00000003901|ENSGALG00000012735|ENSGALG00000017178|ENSGALG00000004418|Novel01355|ENSGA…	gga:395605|gga:408082|gga:100034745|gga:100034745|gga:427678|gga:395105|gga:428409|gga:422149|gga:396464|gga:431264|gga:420453|gga:427339|gga:396338|gga:430484|gga:396114|gga:428070|gga:428906|gga:374166|gga:420854|gga:396137|gga:395305|gga:427623|gga:771952|gga:431090|gga:422748|gga:395971|gga:396431|gga:396196|gga:423195|gga:100857635|gga:425670|gga:427212|gga:429116|gga:427213|gga:414884|gga:4…	395605|408082|100034745|100034745|427678|395105|428409|422149|396464|431264|420453|427339|396338|430484|396114|428070|428906|374166|420854|396137|395305|427623|771952|431090|422748|395971|396431|396196|423195|100857635|425670|427212|429116|427213|414884|427705|427867|396251|768536|772372|420979|396275|396065|428605|418333|420139|419559|423990|428209|417883|396323|421858|	http://www.genome.jp/kegg-bin/show_pathway?gga04080
--------------------
#Term	Database	Id	Sample number	Background number	P-Value	Corrected P-Value	Genes	KEGG_ID/KO	Entrez_ID	Hyperlink
--------------------
